# Supplementary material for: Anti-Fungal Innate Immunity in C. elegans Is Enhanced by Evolutionary Diversification of Antimicrobial Peptides
Source: PLoS Pathog. 2008 Jul 18;4(7):e1000105. doi: 10.1371/journal.ppat.1000105 (PMC2453101; doi:10.1371/journal.ppat.1000105)
Supplement: Table S1 — Expression patterns of 14 selected genes. (0.82 MB XLS) [file ppat.1000105.s008.xls]

## Sheet: A
cDNA microarrays
Up-regulated genes										Down-regulated genes
	D.c 12 h					D.c 24 h					D.c 12 h					D.c 24 h
			Median Ratio					Median Ratio					Median Ratio					Median Ratio
No.	Gene Name	WB Gene ID	(Infected/Control)	p value	No.	Gene Name	WB Gene ID	(Infected/Control)	p value	No.	Gene Name	WB Gene ID	(Infected/Control)	p value	No.	Gene Name	WB Gene ID	(Infected/Control)	p value
1	Y46E12A.1	WBGene00000560	9.44	0.0027	1	R09B5.9	WBGene00000558	6.31	0.0136	1	Y57A10A.9	WBGene00013254	0.14	0.0094	1	K06A1.3	WBGene00019426	0.18	0.0318
2	R09B5.9	WBGene00000558	7.54	0.0112	2	Y46E12A.1	WBGene00000560	4.56	0.000113	2	C04F6.3	WBGene00000503	0.15	0.0122	2	Y57A10A.9	WBGene00013254	0.18	0.0465
3	R09B5.3	WBGene00000556	5.06	0.00346	3	ZK1251.9	WBGene00014243	4.52	0.206	3	K04H4.2a	WBGene00010573	0.15	0.0114	3	C28A5.4	WBGene00000463	0.22	0.0355
4	T19C4.7	WBGene00003771	5.04	0.00313	4	T03F1.3	WBGene00020185	4.37	0.15	4	ZK1127.4	WBGene00022851	0.16	0.0286	4	F13C5.2	WBGene00017423	0.23	0.0162
5	Y97E10AR.4	WBGene00022399	3.94	0.0676	5	C24F3.4	WBGene00007698	4.36	0.119	5	W05G11.6a	WBGene00021043	0.17	0.067	5	F57G12.1	WBGene00010221	0.23	0.105
6	B0213.6	WBGene00003769	3.92	0.581	6	ZK546.2a	WBGene00022759	4.26	0.0138	6	F13C5.2	WBGene00017423	0.18	0.0129	6	K07F5.1	WBGene00003467	0.23	0.0177
7	D1007.8	WBGene00017005	3.82	0.0897	7	R07E5.8	WBGene00000520	4.25	0.545	7	Y7A9D.1	WBGene00012420	0.18	0.067	7	T05A7.4	WBGene00001976	0.24	0.0756
8	T23B3.1	WBGene00020709	3.81	0.0339	8	B0213.5	WBGene00003768	4.18	0.00234	8	F46A9.6	WBGene00003172	0.19	0.024	8	T13F2.8	WBGene00000301	0.26	0.0516
9	R10E11.4	WBGene00005021	3.71	0.0818	9	C24G6.1	WBGene00006376	4.16	0.0871	9	T28B8.1	WBGene00012113	0.19	0.0706	9	K04H4.2a	WBGene00010573	0.27	0.0941
10	F46F2.3	WBGene00009787	3.56	0.186	10	K08B4.1a	WBGene00002245	4.15	0.0297	10	F09A5.4a	WBGene00008601	0.2	0.0212	10	F53F1.4	WBGene00009982	0.28	0.101
11	Y74C9A.4a	WBGene00022278	3.53	0.421	11	F12F6.2	WBGene00008721	3.93	0.0048	11	F22F1.1	WBGene00001854	0.21	0.00559	11	T28B8.1	WBGene00012113	0.3	0.0174
12	R06F6.4	WBGene00011068	3.49	0.207	12	F33G12.2	WBGene00018014	3.87	0.0811	12	F23F12.9b	WBGene00017755	0.21	0.0179	12	C34E7.4	WBGene00007934	0.31	0.0344
13	F41H10.3a	WBGene00018316	3.34	0.0814	13	F55A12.3	WBGene00004087	3.76	0.0278	13	F28D1.2	WBGene00009212	0.21	0.0463	13	F58B3.9	WBGene00010234	0.31	0.0523
14	T20H4.3	WBGene00004189	3.21	0.078	14	F25H9.6	WBGene00009138	3.74	0.0543	14	T13F2.8	WBGene00000301	0.22	0.00575	14	W04G3.8	WBGene00012261	0.31	0.125
15	C54G6.1a	WBGene00016930	3.14	0.085	15	F23F1.1	WBGene00017742	3.73	0.0611	15	D2096.6	WBGene00017073	0.23	0.13	15	C27F2.1	WBGene00016165	0.32	0.0599
16	B0213.4	WBGene00003767	3.14	0.00567	16	T26G10.1	WBGene00012059	3.72	0.0363	16	K07F5.3	WBGene00003449	0.23	0.0376	16	F08G5.4	WBGene00000704	0.32	0.127
17	F09B12.3	WBGene00008607	3.05	0.0774	17	B0213.4	WBGene00003767	3.65	0.00268	17	F01D5.6	WBGene00008496	0.24	0.0887	17	F22F1.1	WBGene00001854	0.32	0.0582
18	C17G10.9a	WBGene00015920	3.02	0.0701	18	B0511.8	WBGene00015234	3.61	0.0185	18	F44F1.6a	WBGene00009698	0.24	0.0796	18	K08C7.5	WBGene00001477	0.33	0.203
19	T10F2.3	WBGene00006736	3	0.051	19	C50C3.6	WBGene00004187	3.55	0.137	19	B0350.2b	WBGene00006780	0.25	0.0307	19	Y116F11A.1	WBGene00013816	0.34	0.0746
20	R04D3.3	WBGene00011011	2.98	0.063	20	C25A8.4	WBGene00016084	3.48	0.0333	20	K07E3.4a	WBGene00019492	0.25	0.0442	20	C31H2.1a	WBGene00016292	0.35	0.0363
21	C02B10.2	WBGene00015327	2.95	0.101	21	F55G1.6	WBGene00018902	3.4	0.0863	21	T05A7.4	WBGene00001976	0.25	0.00961	21	C04G2.4	WBGene00003432	0.36	0.109
22	T04A8.10	WBGene00011411	2.93	0.251	22	F01F1.5	WBGene00001057	3.39	0.152	22	C28A5.4	WBGene00000463	0.26	0.0432	22	F40F4.3	WBGene00002253	0.36	0.0995
23	R09B5.8	WBGene00000557	2.87	0.0525	23	ZK370.3a	WBGene00022717	3.39	0.0379	23	ZK1251.6	WBGene00003463	0.26	0.13	23	K10G6.3	WBGene00004751	0.36	0.0518
24	Y43F8C.13	WBGene00012834	2.86	0.106	24	F42H11.2	WBGene00002276	3.38	0.0332	24	C16B8.4	WBGene00015824	0.27	0.083	24	W06D12.3	WBGene00001397	0.36	0.123
25	F59B2.2	WBGene00010307	2.83	0.286	25	Y71G12B.8	WBGene00022148	3.36	0.0157	25	F53B2.6	WBGene00001820	0.27	0.00668	25	C15A11.1	WBGene00000612	0.37	0.175
26	ZC53.7	WBGene00004352	2.81	0.0056	26	C47E12.2	WBGene00008147	3.35	0.236	26	K11G9.6	WBGene00003473	0.27	0.00779	26	F08G12.10	WBGene00002124	0.37	0.0404
27	T09B4.1	WBGene00020375	2.8	0.00822	27	ZK1128.4	WBGene00014230	3.34	0.183	27	T01C8.1a	WBGene00020142	0.27	0.0228	27	F35B12.7	WBGene00003762	0.37	0.176
28	ZC416.6	WBGene00022610	2.77	0.267	28	F26D2.2	WBGene00006375	3.33	0.184	28	T27A3.3	WBGene00006044	0.27	0.0134	28	R11.4	WBGene00011229	0.37	0.112
29	Y38F1A.6	WBGene00012608	2.77	0.157	29	C10C6.6	WBGene00007514	3.33	0.0679	29	Y73B6BL.9a	WBGene00001853	0.27	0.000312	29	Y71F9B.8	WBGene00022129	0.37	0.0968
30	F43G9.9	WBGene00000777	2.68	0.0358	30	Y116A8C.16	WBGene00004403	3.3	0.152	30	C01G6.1a	WBGene00000170	0.28	0.0265	30	C18B2.5a	WBGene00015956	0.38	0.0526
31	C27F2.9	WBGene00043156	2.64	0.0753	31	T19B4.7	WBGene00006776	3.3	0.13	31	C35D10.14	WBGene00016450	0.28	0.0812	31	EEED8.2	WBGene00017133	0.38	0.0878
32	F55A11.7	WBGene00010080	2.62	0.0264	32	R05D3.11	WBGene00019883	3.29	0.133	32	F45C12.7	WBGene00018438	0.28	0.0363	32	T25E12.6	WBGene00012021	0.38	0.138
33	B0213.5	WBGene00003768	2.61	0.177	33	C07H6.8	WBGene00000854	3.26	0.0766	33	K09H11.3	WBGene00019600	0.28	0.0075	33	B0491.2	WBGene00005016	0.39	0.153
34	F21G4.2	WBGene00003410	2.61	0.135	34	T19C4.7	WBGene00003771	3.23	0.0533	34	T07G12.5	WBGene00011596	0.28	0.0677	34	C04F6.3	WBGene00000503	0.39	0.0542
35	K07A12.6	WBGene00001990	2.61	0.312	35	C24F3.2	WBGene00007697	3.23	0.00655	35	Y39A1A.15c	WBGene00000566	0.29	0.0887	35	F55A4.5	WBGene00018857	0.39	0.0173
36	F56C9.3	WBGene00018948	2.55	0.189	36	C29E4.3a	WBGene00004303	3.21	0.11	36	C52D10.6	WBGene00004818	0.3	0.0169	36	T01B7.7	WBGene00004397	0.39	0.0464
37	B0361.7	WBGene00015161	2.52	0.0559	37	C27F2.8	WBGene00016170	3.18	0.552	37	F43G6.5	WBGene00009658	0.3	0.0959	37	ZK897.1	WBGene00006767	0.39	0.0857
38	K01C8.5	WBGene00001571	2.51	0.0627	38	C07E3.2	WBGene00007413	3.12	0.0654	38	Y43F8B.2a	WBGene00012813	0.3	0.0762	38	C34F11.4	WBGene00003443	0.4	0.0213
39	Y49E10.4	WBGene00013030	2.5	0.033	39	C09H5.2a	WBGene00015660	3.12	0.144	39	C07B5.5	WBGene00003828	0.31	0.0605	39	F53B2.6	WBGene00001820	0.4	0.185
40	B0035.12	WBGene00007111	2.5	0.0762	40	F46F11.8	WBGene00018511	3.08	0.0486	40	F28F8.2	WBGene00009221	0.31	0.0706	40	F09B12.3	WBGene00008607	0.41	0.102
41	B0554.1	WBGene00015254	2.49	0.0991	41	Y37A1B.2a	WBGene00003086	3.07	0.0594	41	T01H3.2	WBGene00011348	0.31	0.00919	41	F32A6.4a	WBGene00000092	0.41	0.163
42	Y18D10A.11	WBGene00012481	2.49	0.00953	42	Y41E3.1	WBGene00012762	3.07	0.0379	42	C10G11.9	WBGene00015689	0.32	0.0749	42	F33E2.5	WBGene00009361	0.41	0.0654
43	B0035.6	WBGene00007109	2.49	0.0482	43	T05H10.1	WBGene00011507	3.06	0.0235	43	C16E9.2a	WBGene00015866	0.32	0.0617	43	F43G6.5	WBGene00009658	0.41	0.00162
44	C06A5.6	WBGene00015504	2.47	0.0528	44	T07D4.3	WBGene00004355	3.05	0.177	44	F14H12.4a	WBGene00017472	0.32	0.0401	44	VW02B12L.1	WBGene00006915	0.41	0.0208
45	M03C11.5	WBGene00010842	2.45	0.142	45	B0035.5	WBGene00007108	3.05	0.0356	45	F33E2.5	WBGene00009361	0.32	0.0356	45	F29G6.3a	WBGene00009259	0.42	0.0661
46	C14C6.5	WBGene00015759	2.44	0.06	46	F19F10.9	WBGene00017605	3.02	0.192	46	K06A1.3	WBGene00019426	0.32	0.156	46	Y47D7A.8	WBGene00004820	0.42	0.0738
47	R06C7.4	WBGene00011063	2.44	0.845	47	T07A9.6	WBGene00000913	3.01	0.247	47	Y39E4B.6	WBGene00012717	0.32	0.0581	47	D1005.2	WBGene00016996	0.43	0.0113
48	Y73B6BL.23	WBGene00022244	2.43	0.0684	48	F28B3.7	WBGene00001860	3.01	0.182	48	Y54F10AM.8	WBGene00021852	0.32	0.00569	48	F15B10.3	WBGene00017481	0.43	0.0729
49	F45E4.2	WBGene00004046	2.42	0.284	49	F58G11.3	WBGene00010281	3.01	0.0693	49	C50F4.6	WBGene00001910	0.33	0.0272	49	F28D1.2	WBGene00009212	0.43	0.1
50	Y110A7A.6a	WBGene00022456	2.4	0.0333	50	F54D5.2	WBGene00010048	3	0.0364	50	F22D6.6	WBGene00009052	0.33	0.144	50	K06G5.1	WBGene00010605	0.43	0.17
51	R02F2.4	WBGene00019833	2.4	0.0947	51	C27A12.6	WBGene00016156	3	0.116	51	F43C11.7	WBGene00018384	0.33	0.00313	51	Y57A10A.26	WBGene00013266	0.43	0.0254
52	T19B10.2	WBGene00011831	2.39	0.0726	52	K04G2.8a	WBGene00000156	2.98	0.183	52	M163.3	WBGene00001898	0.33	0.122	52	ZK1127.4	WBGene00022851	0.43	0.161
53	ZC513.6	WBGene00003865	2.39	0.0706	53	ZK945.3	WBGene00014165	2.97	0.178	53	T09B4.10	WBGene00000500	0.33	0.404	53	ZK355.2a	WBGene00022712	0.43	0.343
54	Y57G11C.4	WBGene00013302	2.38	0.033	54	B0361.6	WBGene00015160	2.97	0.172	54	T25E12.6	WBGene00012021	0.33	0.00762	54	C05D12.2	WBGene00007340	0.44	0.00697
55	Y48E1B.9	WBGene00013008	2.38	0.00624	55	F37E3.1	WBGene00018156	2.97	0.00426	55	Y9D1A.1	WBGene00021186	0.33	0.0093	55	F46C8.6	WBGene00001069	0.44	0.0406
56	K02B2.3	WBGene00019296	2.37	0.00874	56	Y45G5AM.2	WBGene00021555	2.97	0.094	56	D2085.1	WBGene00004259	0.34	0.00307	56	F52C12.5	WBGene00001253	0.44	0.235
57	K07A1.6	WBGene00010613	2.37	0.141	57	ZK973.2	WBGene00022831	2.97	0.0309	57	K11C4.4	WBGene00003844	0.34	0.108	57	F52E4.6	WBGene00006948	0.44	0.106
58	Y14H12B.2	WBGene00021192	2.35	0.0281	58	K10B2.1	WBGene00003009	2.96	0.0339	58	T04D1.4	WBGene00007053	0.34	0.116	58	T14F9.3	WBGene00020509	0.44	0.0927
59	K10H10.2	WBGene00010759	2.35	0.0107	59	C08B11.3	WBGene00007433	2.95	0.0656	59	Y102A11A.8	WBGene00022418	0.34	0.00515	59	Y49F6B.10	WBGene00000647	0.44	0.182
60	F54D5.9	WBGene00010053	2.35	0.172	60	C02F5.1	WBGene00002231	2.93	0.0429	60	C36E8.3	WBGene00007982	0.35	0.0276	60	Y57A10C.6	WBGene00013284	0.44	0.0992
61	F57B9.10	WBGene00004462	2.34	0.0704	61	T27E9.3	WBGene00000407	2.91	0.332	61	C46E10.4	WBGene00016710	0.35	0.115	61	F14H12.1	WBGene00000738	0.45	0.081
62	C34F11.8	WBGene00016417	2.33	0.0115	62	F25B3.1	WBGene00009098	2.9	0.202	62	E01G4.5	WBGene00008447	0.35	0.0024	62	F46A9.6	WBGene00003172	0.45	0.0514
63	C27D6.4a	WBGene00016162	2.33	0.232	63	B0412.3	WBGene00015173	2.88	0.0177	63	F21C10.10	WBGene00017659	0.35	0.0914	63	T06D10.1	WBGene00011531	0.45	0.0441
64	Y47H9C.7	WBGene00012950	2.33	0.00158	64	JC8.10a	WBGene00006763	2.87	0.0297	64	F40F4.3	WBGene00002253	0.35	0.00575	64	T20G5.7	WBGene00011869	0.45	0.684
65	Y17G7B.4	WBGene00012460	2.32	0.045	65	T09A5.8	WBGene00011636	2.87	0.103	65	K12G11.3	WBGene00010790	0.35	0.0635	65	Y54G2A.6	WBGene00021872	0.45	0.192
66	C55A6.2	WBGene00008331	2.32	0.082	66	Y47H9C.7	WBGene00012950	2.86	0.0498	66	T26C12.3	WBGene00020833	0.35	0.0947	66	C44H4.4	WBGene00008094	0.46	0.262
67	Y43F4B.4	WBGene00003804	2.32	0.224	67	F02H6.3a	WBGene00008536	2.82	0.0219	67	C34E7.4	WBGene00007934	0.36	0.183	67	F58D5.1	WBGene00002000	0.46	0.0278
68	F55C5.5	WBGene00010094	2.31	0.0148	68	T23B12.4	WBGene00020719	2.82	0.00181	68	C37E2.5	WBGene00000458	0.36	0.0618	68	T01C8.5	WBGene00020146	0.46	0.318
69	C07G1.3a	WBGene00003961	2.31	0.0573	69	R11A8.7a	WBGene00011240	2.81	0.0998	69	T09F5.9	WBGene00011668	0.36	0.018	69	F01D5.6	WBGene00008496	0.47	0.335
70	ZK1236.7	WBGene00022865	2.3	0.11	70	D1081.7	WBGene00008385	2.8	0.00406	70	W04A8.4	WBGene00012239	0.36	0.0492	70	F32H5.7	WBGene00006693	0.47	0.182
71	C36B1.7	WBGene00007974	2.29	0.266	71	C35D10.4	WBGene00000767	2.79	0.242	71	Y43C5A.5	WBGene00006568	0.36	0.188	71	F55F3.3	WBGene00010117	0.47	0.101
72	Y48G8AL.9	WBGene00021688	2.28	0.375	72	W02A2.6	WBGene00004333	2.77	0.0731	72	Y55B1BR.3	WBGene00021913	0.36	0.0661	72	K11G9.4	WBGene00001210	0.47	0.0164
73	W01A8.5	WBGene00012167	2.28	0.192	73	M01E11.2	WBGene00019711	2.77	0.157	73	C04G2.4	WBGene00003432	0.37	0.138	73	R10E4.2a	WBGene00011199	0.47	0.015
74	T23G7.2	WBGene00011965	2.27	0.136	74	C47E12.7	WBGene00008151	2.76	0.144	74	D2021.1	WBGene00017046	0.37	0.089	74	Y111B2A.16	WBGene00006389	0.47	0.233
75	C12D8.11	WBGene00004405	2.27	0.096	75	T07G12.10	WBGene00011600	2.76	0.00132	75	F17E9.10	WBGene00001906	0.37	0.178	75	Y59C2A.1	WBGene00021984	0.47	0.172
76	C04A2.7a	WBGene00001023	2.27	0.115	76	T25G3.2	WBGene00000496	2.75	0.116	76	F58D5.1	WBGene00002000	0.37	0.0134	76	ZC123.3	WBGene00022518	0.47	0.379
77	T02G6.5	WBGene00011388	2.26	0.0173	77	B0495.2	WBGene00015203	2.75	0.124	77	R12H7.3	WBGene00004825	0.37	0.0443	77	ZC373.7	WBGene00000749	0.47	0.0318
78	T27A3.1a	WBGene00020838	2.25	0.199	78	F27C1.6	WBGene00017855	2.75	0.148	78	F35B12.7	WBGene00003762	0.38	0.132	78	C18D1.1	WBGene00000995	0.48	0.148
79	F53F8.3	WBGene00010000	2.25	0.127	79	W09B6.4	WBGene00021104	2.75	0.056	79	F52C12.5	WBGene00001253	0.38	0.0582	79	C27H5.5	WBGene00000613	0.48	0.00855
80	F01G12.2a	WBGene00006353	2.23	0.518	80	F10C2.2	WBGene00002241	2.74	0.0553	80	F53G2.7	WBGene00018769	0.38	0.235	80	D2045.9	WBGene00008426	0.48	0.069
81	F33E11.5	WBGene00018013	2.23	0.141	81	T13F2.7	WBGene00011747	2.74	0.103	81	R13G10.1	WBGene00001086	0.38	0.157	81	F08A8.2	WBGene00008565	0.48	0.437
82	C13G5.2	WBGene00015747	2.21	0.109	82	T23H2.1	WBGene00003798	2.73	0.0221	82	R160.7	WBGene00003084	0.38	0.0959	82	F41B4.3	WBGene00018259	0.48	0.174
83	Y45F10D.7	WBGene00012887	2.21	0.217	83	T06E6.1	WBGene00011538	2.73	0.0795	83	B0454.9	WBGene00015200	0.39	0.111	83	F53F1.5	WBGene00009983	0.48	0.282
84	K07H8.2a	WBGene00019504	2.19	0.177	84	B0213.6	WBGene00003769	2.72	0.394	84	C45G7.3	WBGene00016670	0.39	0.0204	84	F53G12.7	WBGene00000622	0.48	0.134
85	B0261.1	WBGene00015091	2.19	0.163	85	E02H1.3	WBGene00006473	2.7	0.317	85	K07B1.8	WBGene00019468	0.39	0.0127	85	T20B3.2	WBGene00006585	0.48	0.106
86	Y94H6A.8	WBGene00022380	2.18	0.107	86	B0393.2	WBGene00007167	2.7	0.116	86	K10C9.3	WBGene00019624	0.39	0.07	86	Y37E11AR.6	WBGene00006869	0.48	0.19
87	Y54E5A.6	WBGene00013201	2.18	0.214	87	F12F6.5	WBGene00006406	2.68	0.0318	87	R10E4.2a	WBGene00011199	0.39	0.000534	87	B0350.2b	WBGene00006780	0.49	0.24
88	C37C3.1	WBGene00016495	2.17	0.00827	88	C28C12.10	WBGene00006450	2.68	0.145	88	T12D8.1	WBGene00011729	0.39	0.146	88	C29E4.1	WBGene00000665	0.49	0.07
89	R107.4a	WBGene00011299	2.17	0.0649	89	Y39G10AR.12a	WBGene00021470	2.66	0.0138	89	Y39G10AR.10	WBGene00021468	0.39	0.134	89	C36E8.3	WBGene00007982	0.49	0.0207
90	F39B2.11	WBGene00009559	2.17	0.101	90	C02F4.1	WBGene00000419	2.65	0.0103	90	Y55F3AM.12	WBGene00021929	0.39	0.183	90	C38D4.4	WBGene00008005	0.49	0.0882
91	F23B2.7	WBGene00009075	2.17	0.131	91	C32F10.5	WBGene00001973	2.65	0.0518	91	B0001.8	WBGene00007093	0.4	0.544	91	F11H8.3	WBGene00000597	0.49	0.228
92	Y22F5A.4	WBGene00003090	2.17	0.362	92	R07G3.3a	WBGene00019940	2.65	0.477	92	C01F6.5	WBGene00000120	0.4	0.0101	92	F58H7.2	WBGene00019068	0.49	0.136
93	F42A8.3	WBGene00009627	2.16	0.0296	93	T09B4.10	WBGene00000500	2.63	0.33	93	C44C8.6a	WBGene00007007	0.4	0.116	93	Y102A11A.8	WBGene00022418	0.49	0.102
94	Y40B10A.8	WBGene00003676	2.16	0.0462	94	F32H2.1b	WBGene00001568	2.63	0.0634	94	F14B6.3	WBGene00008784	0.4	0.194	94	Y73B6BL.34	WBGene00000686	0.49	0.137
95	Y105E8A.8	WBGene00013669	2.15	0.438	95	ZK637.7a	WBGene00002998	2.63	0.135	95	F32D8.7	WBGene00009331	0.4	0.135	95	ZK1010.7	WBGene00000672	0.49	0.0294
96	F52D10.2	WBGene00009930	2.15	0.131	96	F37C12.13a	WBGene00018154	2.63	0.00936	96	F55A8.1	WBGene00001186	0.4	0.112	96	C49A1.4	WBGene00001377	0.5	0.101
97	D2023.5	WBGene00008409	2.15	0.0183	97	Y54E2A.11	WBGene00001225	2.62	0.274	97	F58B3.9	WBGene00010234	0.4	0.0156	97	F45D3.3	WBGene00009723	0.5	0.472
98	Y111B2A.20	WBGene00013740	2.13	0.104	98	C26H9A.1	WBGene00006916	2.62	0.163	98	Y63D3A.8	WBGene00013407	0.4	0.427	98	T10H4.12	WBGene00000783	0.5	0.0595
99	T21C9.13	WBGene00011898	2.13	0.0209	99	C02C2.1	WBGene00015332	2.62	0.0937	99	C34G6.2	WBGene00016419	0.41	0.253	99	Y105E8A.21	WBGene00013679	0.5	0.268
100	F36A2.9a	WBGene00009456	2.13	0.245	100	Y54G11A.2	WBGene00013213	2.61	0.35	100	F18H3.3a	WBGene00003903	0.41	0.0054	100	ZK770.3	WBGene00002134	0.5	0.0318
101	C38D4.6	WBGene00003912	2.13	0.652	101	F26H11.4	WBGene00009182	2.6	0.0875	101	F28H1.1	WBGene00017908	0.41	0.0928	101	B0019.1	WBGene00000138	0.51	0.189
102	Y71F9B.2	WBGene00022126	2.12	0.0545	102	LLC1.1	WBGene00006606	2.59	0.458	102	K08F8.4	WBGene00000240	0.41	0.196	102	C01G6.1a	WBGene00000170	0.51	0.073
103	C06A8.3	WBGene00015514	2.12	0.0111	103	F17C11.10	WBGene00008921	2.59	0.0128	103	R11.4	WBGene00011229	0.41	0.0171	103	F46E10.2	WBGene00018489	0.51	0.133
104	Y44A6D.2	WBGene00012853	2.12	0.05	104	Y73F8A.24	WBGene00013529	2.59	0.0646	104	T12G3.1	WBGene00011737	0.41	0.0844	104	K04D7.3	WBGene00001794	0.51	0.369
105	C48B4.7	WBGene00008170	2.12	0.938	105	R09B5.3	WBGene00000556	2.58	0.0172	105	T19D12.6	WBGene00020581	0.41	0.0263	105	K08B4.6	WBGene00000535	0.51	0.11
106	F26H11.4	WBGene00009182	2.11	0.0852	106	F46B6.3a	WBGene00004882	2.58	0.0219	106	W01G7.5	WBGene00002275	0.41	0.00266	106	K10C9.3	WBGene00019624	0.51	0.166
107	Y65B4BL.5	WBGene00022037	2.1	0.0202	107	F52H3.4	WBGene00009946	2.58	0.258	107	Y42H9AR.4	WBGene00021539	0.41	0.134	107	M18.1	WBGene00000703	0.51	0.0165
108	C16A3.7	WBGene00007048	2.1	0.192	108	T20B5.1	WBGene00000161	2.57	0.0852	108	C16A3.3	WBGene00015808	0.42	0.0406	108	ZK1248.2	WBGene00000650	0.51	0.087
109	C16H3.2	WBGene00002272	2.1	0.31	109	K10D2.1a	WBGene00019627	2.57	0.0976	109	C29F9.7	WBGene00003931	0.42	0.0319	109	ZK525.1	WBGene00001458	0.51	0.068
110	Y47G6A.24	WBGene00021648	2.09	0.0711	110	C24B9.9	WBGene00016052	2.56	0.141	110	DC2.7a	WBGene00017083	0.42	0.0553	110	C31H2.2	WBGene00001070	0.52	0.27
111	Y41D4A.5	WBGene00021507	2.09	0.00949	111	C50E3.11	WBGene00016822	2.56	0.001	111	F25B5.7a	WBGene00017778	0.42	0.0833	111	C36B7.6	WBGene00016469	0.52	0.227
112	T12G3.6	WBGene00011741	2.09	0.0622	112	C01B10.1	WBGene00001091	2.54	0.138	112	F28H6.6	WBGene00009234	0.42	0.0605	112	D1007.8	WBGene00017005	0.52	0.0874
113	F58A4.2	WBGene00010227	2.09	0.0455	113	E02H1.4	WBGene00004050	2.54	0.0488	113	F44G4.8	WBGene00009717	0.42	0.262	113	F40F4.4	WBGene00002255	0.52	0.19
114	F52B5.2	WBGene00009921	2.09	0.000276	114	K09A9.1	WBGene00010700	2.54	0.0405	114	H42K12.3	WBGene00019272	0.42	0.292	114	K02D7.4	WBGene00001099	0.52	0.0955
115	C05D11.2	WBGene00006516	2.09	0.0801	115	C37C3.9	WBGene00016501	2.54	0.0208	115	K08B4.6	WBGene00000535	0.42	0.0416	115	W03G11.4	WBGene00012226	0.52	0.0854
116	Y39G10AL.3	WBGene00000408	2.09	0.0694	116	F20A1.9	WBGene00017620	2.54	0.0969	116	K08D12.6	WBGene00019540	0.42	0.0964	116	Y25C1A.6	WBGene00021293	0.52	0.504
117	C17C3.1b	WBGene00015887	2.08	0.116	117	Y43C5A.6	WBGene00004297	2.53	0.0309	117	K09G1.1a	WBGene00010727	0.42	0.0809	117	Y73B6BL.9a	WBGene00001853	0.52	0.162
118	ZK596.1	WBGene00014006	2.08	0.0171	118	K07G5.1	WBGene00010641	2.53	0.000229	118	M117.1	WBGene00010918	0.42	0.405	118	ZC101.2c	WBGene00006787	0.52	0.0808
119	ZK1127.10	WBGene00022856	2.07	0.112	119	ZC434.4	WBGene00013892	2.53	0.0853	119	W04G3.8	WBGene00012261	0.42	0.0811	119	C08F1.3	WBGene00015607	0.53	0.118
120	W02F12.3	WBGene00020948	2.07	0.0754	120	T08G11.1a	WBGene00011629	2.52	0.0305	120	F02E9.4	WBGene00004117	0.43	0.76	120	D2024.7	WBGene00017054	0.53	0.096
121	B0361.2	WBGene00015156	2.07	0.458	121	T14G10.5	WBGene00011775	2.52	0.322	121	F23B12.8	WBGene00000257	0.43	0.068	121	F16A11.1	WBGene00008876	0.53	0.36
122	C05D2.5	WBGene00001514	2.07	0.0338	122	Y50D4C.6	WBGene00021750	2.52	0.0132	122	F55A11.2	WBGene00006373	0.43	0.695	122	H28G03.1b	WBGene00019249	0.53	0.0729
123	C27C7.1	WBGene00007766	2.06	0.0736	123	D1005.1	WBGene00016995	2.51	0.118	123	K08H10.7	WBGene00004323	0.43	0.03	123	K11C4.4	WBGene00003844	0.53	0.323
124	Y110A7A.18	WBGene00004094	2.06	0.0278	124	T09E8.2	WBGene00001874	2.5	0.0652	124	ZK525.1	WBGene00001458	0.43	0.0702	124	R03E9.3	WBGene00019844	0.53	0.14
125	Y57E12AL.6	WBGene00021959	2.05	0.172	125	R08D7.1	WBGene00011142	2.5	0.0977	125	ZK546.1	WBGene00006997	0.43	0.103	125	T02G5.8	WBGene00002183	0.53	0.206
126	W09D10.3	WBGene00012361	2.05	0.0119	126	T19B10.2	WBGene00011831	2.5	0.1	126	C10G11.8	WBGene00015688	0.44	0.0944	126	W03D2.7	WBGene00020982	0.53	0.111
127	T23G11.2	WBGene00001647	2.05	0.0371	127	Y45F10A.6a	WBGene00012868	2.5	0.0675	127	F13B10.1a	WBGene00006575	0.44	0.0143	127	Y47D7A.1	WBGene00004813	0.53	0.0116
128	T25G3.2	WBGene00000496	2.05	0.156	128	W04B5.5	WBGene00021022	2.5	0.0459	128	F15B10.3	WBGene00017481	0.44	0.14	128	Y7A5A.1	WBGene00012407	0.53	0.0889
129	C30C11.4	WBGene00016250	2.04	0.0777	129	Y73F8A.6	WBGene00000370	2.49	0.0213	129	F53C11.8	WBGene00009977	0.44	0.0684	129	B0272.1	WBGene00006538	0.54	0.148
130	F57A10.4	WBGene00010185	2.04	0.0223	130	K03H1.2	WBGene00003389	2.49	0.184	130	R10E4.1	WBGene00011198	0.44	0.00883	130	D2024.8	WBGene00000688	0.54	0.0383
131	ZC8.3	WBGene00022499	2.03	0.0757	131	M01F1.4	WBGene00010810	2.49	0.0164	131	T09B4.8	WBGene00020382	0.44	0.269	131	E01G4.5	WBGene00008447	0.54	0.14
132	Y47G6A.22a	WBGene00021647	2.03	0.301	132	F41G3.14	WBGene00018305	2.48	0.0891	132	Y75B8A.14	WBGene00013550	0.44	0.255	132	F13B10.1a	WBGene00006575	0.54	0.0383
133	C24F3.4	WBGene00007698	2.03	0.127	133	F48E8.6	WBGene00018612	2.48	0.177	133	C17B7.2	WBGene00015876	0.45	0.227	133	F54C9.1	WBGene00002065	0.54	0.137
134	C17H12.14	WBGene00006917	2.03	0.0455	134	C47D12.2	WBGene00008136	2.47	0.227	134	F14B8.5a	WBGene00017447	0.45	0.0259	134	F56D1.2	WBGene00018960	0.54	0.196
135	T12C9.7	WBGene00020461	2.02	0.561	135	C02F5.6a	WBGene00015349	2.47	0.015	135	F54E4.1	WBGene00004313	0.45	0.0479	135	K07F5.2	WBGene00003425	0.54	0.233
136	Y57A10A.29	WBGene00013269	2.02	0.358	136	C06G3.7	WBGene00015553	2.47	0.0673	136	R06A4.8	WBGene00011050	0.45	0.166	136	Y38C1BA.3	WBGene00000683	0.54	0.000599
137	Y54F10AM.11	WBGene00021853	2.01	0.141	137	F41G3.1	WBGene00018298	2.47	0.615	137	Y25C1A.6	WBGene00021293	0.45	0.0234	137	Y41D4A.2	WBGene00000682	0.54	0.141
138	Y71G12B.14	WBGene00003080	2.01	0.209	138	F56A3.4	WBGene00004955	2.46	0.307	138	Y39B6A.5	WBGene00012668	0.45	0.0641	138	ZK938.2	WBGene00014159	0.54	0.111
139	M01E11.5	WBGene00000474	2.01	0.0313	139	F45G2.4	WBGene00009732	2.46	0.0649	139	Y42H9B.2	WBGene00004371	0.45	0.398	139	C01B10.6a	WBGene00015280	0.55	0.112
140	F32A6.3	WBGene00017974	2	0.196	140	Y59E9AL.4	WBGene00021994	2.46	0.185	140	Y51B9A.4	WBGene00013086	0.45	0.196	140	C02E7.6	WBGene00015339	0.55	0.103
141	F08F3.6	WBGene00017263	2	0.0248	141	C56C10.13	WBGene00001026	2.45	0.191	141	C06E7.4	WBGene00015541	0.46	0.119	141	C44C8.6a	WBGene00007007	0.55	0.135
142	C34B2.10	WBGene00016395	2	0.0122	142	F18E9.3	WBGene00017569	2.45	0.142	142	C28C12.5	WBGene00004993	0.46	0.129	142	C48E7.8	WBGene00016753	0.55	0.205
143	R186.3	WBGene00011306	2	0.161	143	ZK652.2	WBGene00022783	2.45	0.0944	143	F49E7.2	WBGene00018634	0.46	0.114	143	F46H5.7a	WBGene00018522	0.55	0.247
144	Y37D8A.4	WBGene00012546	1.99	0.137	144	F29C12.2	WBGene00009245	2.44	0.00962	144	F53A9.8	WBGene00018731	0.46	0.006	144	F54D8.1	WBGene00001076	0.55	0.0821
145	C01G10.7	WBGene00007234	1.99	0.0899	145	F30F8.8	WBGene00006386	2.44	0.0358	145	H06O01.3	WBGene00010370	0.46	0.121	145	F55C5.4	WBGene00010093	0.55	0.108
146	H26D21.2	WBGene00003418	1.99	0.33	146	F11A10.3	WBGene00008684	2.44	0.00085	146	K07F5.11	WBGene00006050	0.46	0.076	146	K10B3.5	WBGene00019611	0.55	0.159
147	C02A12.4	WBGene00003096	1.99	0.0423	147	B0238.9	WBGene00015073	2.44	0.0973	147	M01A10.2a	WBGene00006594	0.46	0.257	147	M6.1b	WBGene00002056	0.55	0.471
148	W09B6.3	WBGene00021103	1.98	0.282	148	C26E6.4	WBGene00016140	2.43	0.0894	148	R06A4.2	WBGene00011047	0.46	0.114	148	Y46G5A.21	WBGene00012911	0.55	0.576
149	W05F2.3	WBGene00021035	1.98	0.688	149	C53D5.4	WBGene00016905	2.43	0.0804	149	T28H11.1	WBGene00006053	0.46	0.357	149	Y57G11C.24a	WBGene00001330	0.55	0.00383
150	K03H1.7	WBGene00010542	1.98	0.0657	150	T24B8.2	WBGene00011976	2.42	0.0411	150	Y57A10A.26	WBGene00013266	0.46	0.024
151	Y34D9A.1	WBGene00021327	1.97	0.0301	151	C33F10.4	WBGene00016353	2.42	0.00858	151	C34F11.6	WBGene00003442	0.47	0.983
152	C17E7.4	WBGene00015899	1.97	0.114	152	C42C1.8	WBGene00016586	2.42	0.0528	152	D1005.2	WBGene00016996	0.47	0.0708
153	W03F9.2a	WBGene00021000	1.96	0.196	153	T14F9.1	WBGene00020507	2.42	0.0747	153	EEED8.2	WBGene00017133	0.47	0.117
154	Y18D10A.16	WBGene00012483	1.96	0.177	154	C35A5.8	WBGene00007952	2.41	0.121	154	F10G7.10a	WBGene00017373	0.47	0.374
155	T04A8.8	WBGene00011410	1.96	0.0262	155	K07C5.3	WBGene00010626	2.41	0.167	155	F21E9.4	WBGene00017668	0.47	0.0852
156	F44F4.2	WBGene00009701	1.96	0.00665	156	Y8G1A.2	WBGene00002135	2.4	0.243	156	F54D8.1	WBGene00001076	0.47	0.203
157	W10G6.3	WBGene00003485	1.96	0.32	157	F52B5.2	WBGene00009921	2.4	0.0173	157	R31.2	WBGene00011270	0.47	0.0747
158	R05G6.4	WBGene00019898	1.95	0.0105	158	T21B10.3	WBGene00011885	2.4	0.182	158	T14F9.3	WBGene00020509	0.47	0.0578
159	K04F10.3	WBGene00019396	1.95	0.289	159	F13H8.2	WBGene00017435	2.4	0.0244	159	W05H7.4a	WBGene00021047	0.47	0.224
160	W03C9.2	WBGene00012220	1.95	0.356	160	C35D10.6	WBGene00016443	2.39	0.0859	160	B0205.10	WBGene00015024	0.48	0.188
161	F09F7.4a	WBGene00017301	1.94	0.962	161	C04F12.10	WBGene00001405	2.38	0.00559	161	C27A12.2	WBGene00016154	0.48	0.0236
162	D2024.5a	WBGene00017053	1.94	0.124	162	C29H12.1	WBGene00004680	2.37	0.0399	162	C32F10.4	WBGene00016332	0.48	0.0298
163	Y43F8C.8	WBGene00012830	1.94	0.219	163	C45B11.1a	WBGene00006443	2.37	0.0251	163	C35E7.9	WBGene00016461	0.48	0.0693
164	C45E5.6a	WBGene00003636	1.94	0.282	164	C53B4.4a	WBGene00008274	2.37	0.0947	164	F11H8.3	WBGene00000597	0.48	0.278
165	ZK265.5	WBGene00013957	1.93	0.19	165	T28A8.3	WBGene00012109	2.37	0.0871	165	F25B5.2	WBGene00017774	0.48	0.359
166	Y105E8B.6	WBGene00013691	1.93	0.105	166	F32E10.1	WBGene00017989	2.37	0.173	166	F47A4.2	WBGene00001081	0.48	0.00349
167	T13F2.6	WBGene00011746	1.93	0.0805	167	B0478.1a	WBGene00002178	2.36	0.0756	167	F53F4.14	WBGene00009996	0.48	0.255
168	F32D8.5a	WBGene00009330	1.93	0.375	168	F09F3.9	WBGene00008629	2.36	0.0704	168	F55A12.9b	WBGene00004131	0.48	0.151
169	C06H2.3	WBGene00007387	1.93	0.219	169	R53.7a	WBGene00011276	2.36	0.0242	169	F59A6.5	WBGene00019087	0.48	0.176
170	Y48G8AL.6	WBGene00004880	1.93	0.0507	170	C05D11.9	WBGene00015486	2.36	0.0469	170	T13F2.11	WBGene00003465	0.48	0.254
171	C50E3.11	WBGene00016822	1.92	0.0766	171	T23B3.1	WBGene00020709	2.36	0.191	171	T24H7.2	WBGene00020781	0.48	0.794
172	B0511.7	WBGene00015233	1.92	0.12	172	ZC168.3	WBGene00013857	2.35	0.0349	172	Y66A7A.5	WBGene00013425	0.48	0.0375
173	C14B1.2	WBGene00007573	1.92	0.747	173	ZC455.1	WBGene00013902	2.35	0.327	173	ZK131.11a	WBGene00013934	0.48	0.0185
174	C48E7.10	WBGene00005000	1.92	0.135	174	K07H8.2a	WBGene00019504	2.35	0.096	174	C05G5.4	WBGene00007350	0.49	0.17
175	Y71H2AM.10	WBGene00022175	1.91	0.119	175	F48E8.1a	WBGene00003055	2.34	0.0308	175	C35D10.11	WBGene00016447	0.49	0.122
176	E01A2.1	WBGene00017084	1.91	0.181	176	C03D6.4	WBGene00003800	2.34	0.0819	176	EEED8.4	WBGene00017135	0.49	0.151
177	C35D10.6	WBGene00016443	1.91	0.286	177	Y71F9AL.8	WBGene00022113	2.34	0.0464	177	F08G5.4	WBGene00000704	0.49	0.274
178	Y62E10A.13a	WBGene00013379	1.91	0.244	178	F38H4.7	WBGene00006415	2.33	0.0971	178	F49E11.10	WBGene00009895	0.49	0.016
179	Y54G11A.3	WBGene00013214	1.91	0.0409	179	B0001.2	WBGene00007087	2.33	0.0665	179	T01G9.2a	WBGene00011344	0.49	0.0559
180	F08G2.7	WBGene00008578	1.91	0.438	180	C30H6.8	WBGene00007825	2.33	0.0253	180	T14G10.6	WBGene00006638	0.49	0.0374
181	C09F9.3a	WBGene00007480	1.91	0.121	181	ZK632.3	WBGene00014012	2.33	0.00887	181	T27C4.4b	WBGene00001219	0.49	0.028
182	F37C12.13a	WBGene00018154	1.9	0.0394	182	T20H4.3	WBGene00004189	2.32	0.0127	182	W09G12.1	WBGene00001104	0.49	0.135
183	F37B4.7	WBGene00018138	1.9	0.142	183	F35H8.3	WBGene00009448	2.32	0.165	183	Y43F8A.2	WBGene00012809	0.49	0.192
184	T28D6.3	WBGene00012123	1.9	0.0845	184	Y39B6A.10	WBGene00012672	2.31	0.014	184	Y54G2A.6	WBGene00021872	0.49	0.0076
185	R05H5.4	WBGene00011039	1.9	0.127	185	B0361.7	WBGene00015161	2.31	0.563	185	Y76B12C.7	WBGene00022301	0.49	0.0434
186	K01C8.3b	WBGene00006562	1.9	0.177	186	C30B5.2a	WBGene00016244	2.31	0.143	186	C15A11.1	WBGene00000612	0.5	0.253
187	ZK652.3	WBGene00022784	1.89	0.382	187	F09E10.6	WBGene00017296	2.31	0.456	187	C15H9.6	WBGene00002007	0.5	0.0707
188	Y22D7AL.10	WBGene00021248	1.89	0.114	188	ZK688.8	WBGene00001628	2.3	0.0112	188	C34F11.9a	WBGene00001101	0.5	0.0247
189	F02E8.5	WBGene00017178	1.89	0.906	189	F45H11.4	WBGene00003233	2.3	0.00795	189	C35C5.3b	WBGene00007955	0.5	0.0345
190	C30B5.1	WBGene00016243	1.89	0.294	190	B0035.12	WBGene00007111	2.3	0.192	190	F26G5.9	WBGene00006523	0.5	0.0803
191	Y116A8C.9	WBGene00013789	1.89	0.0803	191	F20D12.4	WBGene00017643	2.3	0.0702	191	F56A11.3	WBGene00001165	0.5	0.0722
192	W03F8.1	WBGene00006586	1.89	0.0624	192	F32A7.4	WBGene00009305	2.29	0.262	192	T06D10.1	WBGene00011531	0.5	0.0477
193	ZC410.7b	WBGene00003066	1.89	0.358	193	B0511.12	WBGene00015237	2.29	0.095	193	T10G3.6	WBGene00001808	0.5	0.155
194	Y38F2AR.9	WBGene00021427	1.88	0.0677	194	T14B4.1	WBGene00020498	2.29	0.683	194	T25F10.6	WBGene00020808	0.5	0.195
195	M03A1.6a	WBGene00019747	1.88	0.371	195	R06C1.1	WBGene00001836	2.28	0.0994	195	VW06B3R.1a	WBGene00012158	0.5	0.147
196	C45G9.6a	WBGene00016677	1.88	0.0511	196	T28D6.9	WBGene00003975	2.28	0.037	196	W03F11.6a	WBGene00021009	0.5	0.139
197	ZC376.7a	WBGene00013878	1.88	0.143	197	B0024.10	WBGene00007100	2.28	0.0879	197	Y38C1AB.4	WBGene00021406	0.5	0.0891
198	M142.5	WBGene00010922	1.88	0.0296	198	ZK856.11	WBGene00014112	2.28	0.125	198	Y59A8B.1	WBGene00001080	0.5	0.152
199	F09E10.3	WBGene00000988	1.88	0.353	199	C18E3.6	WBGene00015975	2.28	0.0543	199	ZK1128.5	WBGene00014231	0.5	0.139
200	F46F11.2	WBGene00000473	1.88	0.0457	200	Y39H10A.6	WBGene00021482	2.28	0.0929	200	C03G6.19	WBGene00005647	0.51	0.0949
201	Y42G9A.4	WBGene00021534	1.87	0.0667	201	ZK177.8a	WBGene00022673	2.28	7.15e-05	201	C27D8.3	WBGene00007779	0.51	0.195
202	T24H7.3	WBGene00020782	1.87	0.13	202	Y53C12B.3b	WBGene00003785	2.27	0.0174	202	F08C6.4	WBGene00006063	0.51	0.2
203	F14D2.12	WBGene00017460	1.87	0.868	203	F37C12.1	WBGene00018149	2.27	0.251	203	F15A8.6	WBGene00017478	0.51	0.115
204	T01C3.9	WBGene00011324	1.87	0.133	204	F42G9.1a	WBGene00018362	2.27	0.124	204	F33C8.1a	WBGene00006432	0.51	0.0589
205	H03A11.1	WBGene00010356	1.87	0.156	205	Y23H5B.6	WBGene00021277	2.27	0.08	205	H20J04.5	WBGene00019220	0.51	0.0972
206	C13G3.3a	WBGene00007554	1.87	0.0573	206	Y55F3AM.9	WBGene00021926	2.27	0.0408	206	T01D1.6	WBGene00000034	0.51	0.0254
207	F53A2.4	WBGene00003829	1.87	0.0926	207	C02A12.4	WBGene00003096	2.26	0.275	207	T26C11.5	WBGene00000462	0.51	0.104
208	Y56A3A.18	WBGene00013236	1.86	0.379	208	Y18H1A.6	WBGene00004028	2.26	0.0267	208	Y47D7A.1	WBGene00004813	0.51	0.0212
209	F32B6.2	WBGene00009319	1.86	0.079	209	Y59A8B.6	WBGene00013343	2.26	0.144	209	Y48B6A.14	WBGene00001971	0.51	0.0246
210	D2013.9	WBGene00008405	1.86	0.0792	210	C16A3.3	WBGene00015808	2.26	0.18	210	ZK593.6	WBGene00002981	0.51	0.157
211	C10C5.6a	WBGene00000911	1.86	0.0369	211	T16H12.5	WBGene00011815	2.25	0.000303
212	Y53G8B.2	WBGene00021818	1.85	0.37	212	T21B10.1	WBGene00011883	2.25	0.109
213	C33H5.14	WBGene00016380	1.85	0.0644	213	Y32B12B.2	WBGene00012522	2.25	0.158
214	B0336.13	WBGene00015150	1.85	0.0886	214	Y67H2A.7	WBGene00013464	2.25	0.289
215	Y73F8A.34	WBGene00013538	1.85	0.0256	215	C27A12.7a	WBGene00016157	2.25	0.0953
216	F14H3.6	WBGene00008825	1.85	0.0266	216	F31E3.4	WBGene00017951	2.25	0.0916
217	F01G4.4	WBGene00008503	1.85	0.133	217	K08A2.4	WBGene00019513	2.25	0.0999
218	C25A1.9	WBGene00007710	1.85	0.182	218	B0432.12	WBGene00015193	2.24	0.543
219	F26D10.3	WBGene00002005	1.85	0.0855	219	K04A8.1	WBGene00019373	2.24	0.0781
220	W01F3.2	WBGene00012185	1.84	0.121	220	ZK353.7	WBGene00022702	2.24	0.0116
221	C08B6.10	WBGene00007430	1.84	0.116	221	F26F4.10	WBGene00004679	2.23	0.162
222	C32E8.10a	WBGene00006751	1.84	0.0582	222	B0035.11	WBGene00007110	2.23	0.0491
223	F11G11.2	WBGene00001755	1.84	0.119	223	F41E7.5	WBGene00009621	2.23	0.0422
224	T21G5.3	WBGene00001598	1.84	0.107	224	K09G1.1a	WBGene00010727	2.23	0.0976
225	Y71F9AL.14	WBGene00022118	1.83	0.738	225	Y66D12A.17	WBGene00013443	2.23	0.312
226	F25D7.1	WBGene00000843	1.83	0.105	226	C43E11.11	WBGene00016608	2.23	0.0814
227	Y76B12C.3	WBGene00022297	1.82	0.279	227	Y53F4B.4a	WBGene00013151	2.22	0.493
228	C01G8.1	WBGene00015312	1.82	0.0386	228	B0205.9	WBGene00015023	2.22	0.0825
229	Y55D9A.2b	WBGene00013224	1.82	0.103	229	C17G10.9a	WBGene00015920	2.22	0.12
230	K04G2.6	WBGene00010565	1.82	0.00457	230	F55A4.8a	WBGene00018860	2.22	0.267
231	C27B7.5	WBGene00007762	1.82	0.116	231	F57B10.4	WBGene00019002	2.22	0.0234
232	B0035.3	WBGene00007106	1.82	0.133	232	ZK353.1a	WBGene00022697	2.22	0.00623
233	T22F3.2a	WBGene00020695	1.81	0.354	233	C39E9.8	WBGene00008032	2.21	0.0396
234	T22D1.5	WBGene00020684	1.81	0.0471	234	F11A10.1	WBGene00008682	2.21	0.146
235	F59H5.1	WBGene00019130	1.81	0.0669	235	Y48E1C.2	WBGene00013015	2.21	0.141
236	F25B4.4	WBGene00017767	1.81	0.0745	236	Y59A8B.10	WBGene00013347	2.21	0.191
237	F18A1.7	WBGene00017548	1.81	0.00934	237	C38D4.5	WBGene00008006	2.2	0.155
238	H02I12.1	WBGene00010351	1.81	0.0596	238	Y75B8A.29	WBGene00013560	2.2	0.518
239	F57F4.3	WBGene00001581	1.81	0.0142	239	T19A5.1	WBGene00020553	2.2	0.0208
240	R09F10.8	WBGene00019989	1.8	0.147	240	F56A3.3a	WBGene00003792	2.19	0.452
241	K02D10.1a	WBGene00019301	1.8	0.13	241	F53A2.4	WBGene00003829	2.19	0.181
242	C28H8.9a	WBGene00016200	1.8	0.394	242	W02F12.4	WBGene00020949	2.19	0.122
243	C17F4.5	WBGene00015912	1.8	0.941	243	F44C4.4a	WBGene00002148	2.18	0.0455
244	C08C3.4	WBGene00015591	1.8	0.142	244	F58D5.4a	WBGene00002240	2.18	0.00315
245	ZC434.8	WBGene00013894	1.8	0.0249	245	Y73B6A.5a	WBGene00003030	2.18	0.0874
246	F13D12.6	WBGene00008741	1.8	0.0876	246	C52G5.2	WBGene00008260	2.18	0.0706
247	K01C8.3a	WBGene00006562	1.8	0.88	247	K07C5.6	WBGene00010629	2.18	0.0179
248	F54C9.8	WBGene00004241	1.8	0.0555	248	T04A8.8	WBGene00011410	2.18	0.0039
249	B0336.3	WBGene00015143	1.79	0.824	249	T13F2.5	WBGene00011745	2.18	0.0444
250	B0238.10	WBGene00015074	1.79	0.0389	250	T21C9.13	WBGene00011898	2.18	0.00769
251	Y53C12B.3b	WBGene00003785	1.79	0.00823	251	C02A12.1	WBGene00001781	2.17	0.293
252	Y47G6A.2	WBGene00002144	1.79	0.287	252	R06A4.7	WBGene00003220	2.17	0.0975
253	Y39A3CR.4	WBGene00000941	1.79	0.0539	253	C07A12.5	WBGene00005008	2.17	0.0468
254	C37C3.9	WBGene00016501	1.78	0.27	254	F54C9.9	WBGene00010044	2.17	0.0381
255	C33C12.9	WBGene00016341	1.78	0.21	255	K04F10.3	WBGene00019396	2.17	0.251
256	T05F1.2	WBGene00011489	1.78	0.133	256	ZC395.8	WBGene00022598	2.17	0.216
257	K08H10.9	WBGene00010699	1.78	0.129	257	C04A2.3b	WBGene00001194	2.16	0.0842
258	C32E8.8	WBGene00004217	1.78	0.304	258	ZK1127.11	WBGene00001872	2.16	0.246
259	Y40B10A.1	WBGene00021486	1.77	0.0621	259	C26E6.8	WBGene00006735	2.16	0.202
260	W02F12.4	WBGene00020949	1.77	0.106	260	F59G1.3	WBGene00006933	2.16	0.0995
261	C25A11.2	WBGene00016087	1.77	0.291	261	ZK1058.4	WBGene00014204	2.16	0.137
262	Y59A8B.2	WBGene00013342	1.77	0.188	262	C06A5.3a	WBGene00015501	2.16	0.26
263	Y53F4B.9	WBGene00013156	1.77	0.0357	263	B0464.2	WBGene00007184	2.15	0.274
264	Y32F6A.5	WBGene00012530	1.77	0.0468	264	T12G3.6	WBGene00011741	2.15	0.0266
265	C07E3.1a	WBGene00007412	1.77	0.12	265	W10D5.3a	WBGene00001574	2.14	0.0309
266	B0001.3	WBGene00007088	1.77	0.11	266	C14C10.3	WBGene00007586	2.14	0.217
					267	F23F1.9	WBGene00017749	2.14	0.0342
					268	T26A5.5b	WBGene00020821	2.14	0.0462
					269	Y66H1A.2	WBGene00022044	2.14	0.0601
					270	T03F6.2	WBGene00001035	2.13	0.185
					271	C52E4.2	WBGene00003235	2.13	0.146
					272	C54G10.2	WBGene00004337	2.13	0.17
					273	C03D6.5	WBGene00007277	2.13	0.086
					274	F57B10.1	WBGene00019000	2.13	0.00835
					275	Y47G6A.25	WBGene00021649	2.13	0.275
					276	F33H2.1	WBGene00001049	2.12	0.247
					277	K01C8.3b	WBGene00006562	2.12	0.0228
					278	F33A8.4	WBGene00009352	2.12	0.408
					279	R06C7.1	WBGene00011061	2.12	0.044
					280	T07F10.3	WBGene00011589	2.12	0.00691
					281	C34B2.7	WBGene00016392	2.12	0.0317
					282	D2007.5	WBGene00017045	2.12	0.0938
					283	F15E6.3	WBGene00017484	2.12	0.574
					284	F25B3.6	WBGene00009103	2.11	0.0108
					285	Y40B1B.6	WBGene00005010	2.1	0.0289
					286	C17G10.9c	WBGene00015920	2.1	0.0483
					287	T10H9.3	WBGene00020425	2.1	0.0366
					288	F46F11.2	WBGene00000473	2.09	0.0228
					289	C01F6.8a	WBGene00002046	2.09	0.11
					290	F35G12.8	WBGene00004874	2.09	0.112
					291	K10D3.3	WBGene00006394	2.09	0.0285
					292	C25A1.9	WBGene00007710	2.09	0.0613
					293	C16A3.8	WBGene00015813	2.09	0.205
					294	Y39G10AR.9	WBGene00021467	2.09	0.00385
					295	Y76B12C.2	WBGene00022296	2.09	0.00969
					296	T07F8.3a	WBGene00001597	2.08	0.0563
					297	F44B9.6	WBGene00003021	2.08	0.154
					298	C01F6.1	WBGene00007221	2.08	0.0216
					299	C14B1.9	WBGene00007580	2.08	0.0933
					300	W05B5.1	WBGene00012274	2.08	0.0913
					301	C05D11.1a	WBGene00015481	2.08	0.0825
					302	F21H12.6	WBGene00017686	2.08	0.0436
					303	F55G1.4	WBGene00018900	2.08	0.0827
					304	F57C9.5	WBGene00002034	2.07	2.18e-05
					305	M03F8.2b	WBGene00004206	2.07	0.477
					306	C13G3.3a	WBGene00007554	2.07	0.21
					307	K08E4.6	WBGene00010670	2.07	0.0963
					308	Y53F4B.9	WBGene00013156	2.07	0.217
					309	Y111B2A.17	WBGene00013738	2.07	0.0905
					310	ZK265.5	WBGene00013957	2.07	0.276
					311	F42A10.1	WBGene00018339	2.07	0.134
					312	K09F6.6	WBGene00019589	2.07	0.0724
					313	C10H11.9	WBGene00002694	2.06	0.164
					314	K07F5.13a	WBGene00003787	2.06	0.188
					315	Y110A2AL.14	WBGene00005020	2.06	0.00287
					316	F52A8.6a	WBGene00009919	2.06	0.0284
					317	Y54E5A.6	WBGene00013201	2.06	0.0121
					318	Y106G6H.6	WBGene00013719	2.06	0.0775
					319	B0393.3	WBGene00007168	2.05	0.0118
					320	W09D10.2	WBGene00012360	2.05	0.112
					321	Y111B2A.20	WBGene00013740	2.05	0.0211
					322	F25B5.2	WBGene00017774	2.05	0.168
					323	Y53C10A.12	WBGene00002004	2.04	0.0369
					324	C53B4.7a	WBGene00008276	2.04	0.362
					325	F15B9.5	WBGene00008849	2.04	0.0358
					326	F31C3.4	WBGene00009286	2.04	0.0174
					327	Y48E1C.1b	WBGene00013014	2.04	0.0277
					328	Y54E2A.6	WBGene00013191	2.04	0.0327
					329	Y48G9A.1	WBGene00021695	2.04	0.102
					330	C34F6.9	WBGene00007943	2.03	0.0311
					331	E02A10.1	WBGene00008452	2.03	0.162
					332	F32D8.5a	WBGene00009330	2.03	0.949
					333	T01G9.2a	WBGene00011344	2.03	0.0448
					334	Y119C1B.4	WBGene00022470	2.03	0.125
					335	F36A2.13	WBGene00009460	2.02	0.238
					336	Y45F3A.9	WBGene00012864	2.02	0.173
					337	B0361.2	WBGene00015156	2.02	0.266
					338	T08E11.5	WBGene00020361	2.02	0.145
					339	Y37E11AM.1	WBGene00021365	2.02	0.0682
					340	Y42H9AR.4	WBGene00021539	2.02	0.255
					341	R09B5.8	WBGene00000557	2.01	0.0208
					342	C54G10.3	WBGene00004060	2.01	0.166
					343	B0001.8	WBGene00007093	2.01	0.409
					344	C14C10.5	WBGene00007588	2.01	0.755
					345	C27B7.4	WBGene00007761	2.01	0.0622
					346	F36F2.3	WBGene00009477	2.01	0.14
					347	T01H8.1a	WBGene00011352	2.01	0.136
					348	Y48B6A.13b	WBGene00012984	2.01	0.247
					349	Y56A3A.22	WBGene00013239	2.01	0.00299
					350	F52C9.3	WBGene00018674	2.01	0.0652
					351	F53B3.1	WBGene00018740	2.01	0.188
					352	F56D1.7	WBGene00000935	2	0.0153
					353	C41D11.2	WBGene00001231	2	0.0746
					354	F21H11.2a	WBGene00004728	2	0.101
					355	B0511.9a	WBGene00015235	2	0.505
					356	T02H6.1a	WBGene00020171	2	0.00363
					357	W03F8.3	WBGene00020993	2	0.0165
					358	B0025.2	WBGene00000814	1.99	0.0885
					359	R13A5.1a	WBGene00000846	1.99	0.0623
					360	W10C6.1	WBGene00003133	1.99	0.269
					361	F57B10.12	WBGene00003184	1.99	0.079
					362	C38D4.6	WBGene00003912	1.99	0.718
					363	W01F3.2	WBGene00012185	1.99	0.188
					364	B0432.3	WBGene00015185	1.99	0.0721
					365	Y97E10AR.4	WBGene00022399	1.99	0.0983
					366	F39H11.3	WBGene00000409	1.98	0.0929
					367	B0035.6	WBGene00007109	1.98	0.203
					368	F28C1.1	WBGene00009200	1.98	0.173
					369	R07E5.1	WBGene00011109	1.98	0.128
					370	Y53F4B.13	WBGene00013160	1.98	0.101
					371	K11H12.8a	WBGene00019664	1.98	0.133
					372	ZK328.4	WBGene00022694	1.98	0.147
					373	F46F3.4	WBGene00000146	1.97	0.0208
					374	Y54G11A.9	WBGene00013218	1.97	0.0545
					375	Y41D4B.6	WBGene00021513	1.97	0.456
					376	C09H6.3	WBGene00003136	1.96	0.457
					377	K07D8.1	WBGene00003497	1.96	0.0336
					378	F26A3.8	WBGene00004508	1.96	0.0676
					379	D2005.5	WBGene00008400	1.96	0.00767
					380	F42A8.3	WBGene00009627	1.96	0.0736
					381	F46B6.5a	WBGene00009770	1.96	0.0344
					382	R11.1	WBGene00011226	1.96	0.424
					383	Y54E5A.7	WBGene00013202	1.96	0.153
					384	ZK863.4	WBGene00014124	1.96	0.153
					385	B0495.7	WBGene00015206	1.96	0.0428
					386	F46F11.9b	WBGene00018512	1.96	0.501
					387	ZK973.1	WBGene00022830	1.96	0.0868
					388	T06E4.1	WBGene00001830	1.95	0.0393
					389	C15H11.7	WBGene00003922	1.95	0.0136
					390	F46C3.1	WBGene00003970	1.95	0.082
					391	B0035.3	WBGene00007106	1.95	0.0313
					392	F14H3.6	WBGene00008825	1.95	0.021
					393	R04D3.3	WBGene00011011	1.95	0.0304
					394	R166.2	WBGene00011302	1.95	0.0507
					395	ZK455.8a	WBGene00013977	1.95	0.0545
					396	Y57G11C.11	WBGene00000763	1.94	0.0653
					397	ZC410.7b	WBGene00003066	1.94	0.0225
					398	F54F2.8	WBGene00004201	1.94	0.0243
					399	Y46G5A.30	WBGene00004904	1.94	0.0584
					400	C36B1.8a	WBGene00007975	1.94	0.0763
					401	Y59A8A.2	WBGene00013339	1.94	0.172
					402	B0261.7	WBGene00015095	1.94	0.053
					403	C26E6.11	WBGene00016144	1.94	0.231
					404	F18A1.7	WBGene00017548	1.94	0.000959
					405	F56F10.3	WBGene00018986	1.94	0.0779
					406	M01B12.4a	WBGene00019697	1.94	0.236
					407	T09B4.9	WBGene00020383	1.94	0.305
					408	T19A6.2a	WBGene00003596	1.93	0.153
					409	F53G2.6	WBGene00006647	1.93	0.0156
					410	C25D7.10	WBGene00007720	1.93	0.0518
					411	C33A12.4	WBGene00007883	1.93	0.276
					412	C36B1.11	WBGene00007978	1.93	0.143
					413	T09F3.4	WBGene00011663	1.93	0.361
					414	ZK512.5	WBGene00013985	1.93	0.112
					415	C37C3.1	WBGene00016495	1.93	0.0372
					416	R02D3.2	WBGene00019820	1.93	0.0261

## Sheet: B
cDNA microarrays up-regulated genes
				D.c 12 h		D.c 24 h
				Ratio		Ratio
Sequence name	Gene name	Brief annotation	WB Gene ID	(Infected/Control)	p value	(Infected/Control)	p value
Y46E12A.1	cnc-6	Antimicrobial peptide	WBGene00000560	9.44	0.0027	4.56	0.000113
R09B5.9	cnc-4	Antimicrobial peptide	WBGene00000558	7.54	0.0112	6.31	0.0136
R09B5.3	cnc-2	Antimicrobial peptide	WBGene00000556	5.06	0.00346	2.58	0.0172
T19C4.7	nlp-33	Antimicrobial peptide	WBGene00003771	5.04	0.00313	3.23	0.0533
Y97E10AR.4		Uncharacterized protein, nematode-specific	WBGene00022399	3.94	0.0676	1.99	0.0983
B0213.6	nlp-31	Antimicrobial peptide	WBGene00003769	3.92	0.581	2.72	0.394
T23B3.1		Uncharacterized protein, nematode-specific	WBGene00020709	3.81	0.0339	2.36	0.191
T20H4.3	prs-1	Prolyl-tRNA synthetase	WBGene00004189	3.21	0.078	2.32	0.0127
B0213.4	nlp-29	Antimicrobial peptide	WBGene00003767	3.14	0.00567	3.65	0.00268
C17G10.9a		RNA polymerase I-associated factor - PAF67	WBGene00015920	3.02	0.0701	2.22	0.12
R04D3.3		Uncharacterized protein, nematode-specific	WBGene00011011	2.98	0.063	1.95	0.0304
R09B5.8	cnc-3	Antimicrobial peptide	WBGene00000557	2.87	0.0525	2.01	0.0208
B0213.5	nlp-30	Antimicrobial peptide	WBGene00003768	2.61	0.177	4.18	0.00234
B0361.7		Lysosomal & prostatic acid phosphatases	WBGene00015161	2.52	0.0559	2.31	0.563
B0035.12		RNA-binding protein SART3 (RRM superfamily)	WBGene00007111	2.5	0.0762	2.3	0.192
B0035.6		Uncharacterized protein, nematode-specific	WBGene00007109	2.49	0.0482	1.98	0.203
T19B10.2	phi-59	Uncharacterized protein, nematode-specific	WBGene00011831	2.39	0.0726	2.5	0.1
Y47H9C.7		Translation initiation factor 2B	WBGene00012950	2.33	0.00158	2.86	0.0498
K07H8.2a		Uncharacterized protein, conserved	WBGene00019504	2.19	0.177	2.35	0.096
Y54E5A.6		tRNA-dihydrouridine synthase	WBGene00013201	2.18	0.214	2.06	0.0121
C37C3.1		Uncharacterized protein, conserved	WBGene00016495	2.17	0.00827	1.93	0.0372
F42A8.3		Uncharacterized protein, conserved	WBGene00009627	2.16	0.0296	1.96	0.0736
T21C9.13		Uncharacterized protein, nematode-specific	WBGene00011898	2.13	0.0209	2.18	0.00769
Y111B2A.20		UDP-galactose transporter related protein	WBGene00013740	2.13	0.104	2.05	0.0211
C38D4.6	pal-1	Transcription factor Caudal, contains HOX domain	WBGene00003912	2.13	0.652	1.99	0.718
F26H11.4		Proteinase and amylase inhibitor	WBGene00009182	2.11	0.0852	2.6	0.0875
F52B5.2		Cyclin T-dependent kinase CDK9	WBGene00009921	2.09	0.000276	2.4	0.0173
T12G3.6		Uncharacterized protein, nematode-specific	WBGene00011741	2.09	0.0622	2.15	0.0266
B0361.2		Uncharacterized protein, conserved	WBGene00015156	2.07	0.458	2.02	0.266
T25G3.2	chs-1	Chitin synthase	WBGene00000496	2.05	0.156	2.75	0.116
C24F3.4		Uncharacterized protein, conserved	WBGene00007698	2.03	0.127	4.36	0.119
C02A12.4	lys-7	Lysozyme	WBGene00003096	1.99	0.0423	2.26	0.275
T04A8.8		Uncharacterized protein, nematode-specific	WBGene00011410	1.96	0.0262	2.18	0.0039
K04F10.3		Uncharacterized protein, nematode-specific	WBGene00019396	1.95	0.289	2.17	0.251
ZK265.5	sre-23	Sre G protein-coupled chemoreceptor	WBGene00013957	1.93	0.19	2.07	0.276
F32D8.5a		Uncharacterized protein, conserved	WBGene00009330	1.93	0.375	2.03	0.949
C50E3.11		Uncharacterized protein, nematode-specific	WBGene00016822	1.92	0.0766	2.56	0.001
C35D10.6		Aldo/keto reductase family proteins	WBGene00016443	1.91	0.286	2.39	0.0859
F37C12.13a		Exosomal 3'-5' exoribonuclease complex, subunit Rrp45	WBGene00018154	1.9	0.0394	2.63	0.00936
K01C8.3b	tdc-1	Aromatic-L-amino-acid/L-histidine decarboxylase	WBGene00006562	1.9	0.177	2.12	0.0228
ZC410.7b	lpl-1	Lipoyltransferase	WBGene00003066	1.89	0.358	1.94	0.0225
F46F11.2	cey-2	Cold-shock/Y-box domain-containing protein	WBGene00000473	1.88	0.0457	2.09	0.0228
F53A2.4	nud-1	Nuclear distribution protein NUDC	WBGene00003829	1.87	0.0926	2.19	0.181
C13G3.3a	pptr-2	Serine/threonine protein phosphatase 2A	WBGene00007554	1.87	0.0573	2.07	0.21
C25A1.9		Protein phosphatase 2 regulatory subunit Calcium-binding EF-hand	WBGene00007710	1.85	0.182	2.09	0.0613
F14H3.6		Uncharacterized protein, nematode-specific	WBGene00008825	1.85	0.0266	1.95	0.021
W01F3.2		Uncharacterized protein, nematode-specific	WBGene00012185	1.84	0.121	1.99	0.188
B0035.3		Hismacro and SEC14 domain-containing proteins	WBGene00007106	1.82	0.133	1.95	0.0313
F18A1.7		Uncharacterized protein, nematode-specific	WBGene00017548	1.81	0.00934	1.94	0.000959
Y53C12B.3b	nos-3	Nanos RNA-binding protein	WBGene00003785	1.79	0.00823	2.27	0.0174
C37C3.9		Uncharacterized protein, nematode-specific	WBGene00016501	1.78	0.27	2.54	0.0208
W02F12.4		Uncharacterized protein, nematode-specific	WBGene00020949	1.77	0.106	2.19	0.122
Y53F4B.9		Replication factor C, subunit RFC1 (large subunit)	WBGene00013156	1.77	0.0357	2.07	0.217

## Sheet: C
oligo microarrays
Up-regulated genes						Down-regulated genes
D.c 24 h						D.c 24 h
				Median Ratio					Median Ratio
Sequence Name	Gene CGC Name	Brief annotation	WB Gene ID	(Infected/Control)	p value	Sequence Name (Gene)	Gene CGC Name	WB Gene ID	(Infected/Control)	p value
B0213.17	nlp-34	Antimicrobial peptide	WBGene00015046	3.342	1.01e-05	K02D7.3	col-101	WBGene00000675	0.297	6.85e-05
F53H2.2	cnc-7	Antimicrobial peptide	WBGene00010005	2.959	1.71e-06	F26F12.1	col-140	WBGene00000713	0.341	0.000557
ZK970.7		Uncharacterized protein, nematode-specific	WBGene00014173	2.91	5.09e-05	F11H8.3	col-8	WBGene00000597	0.408	5.9e-07
B0213.5	nlp-30	Antimicrobial peptide	WBGene00003768	2.777	1.25e-05	C53B4.5	col-119	WBGene00000693	0.467	0.0023
R09B5.9	cnc-4	Antimicrobial peptide	WBGene00000558	2.623	1.49e-08	C34F6.2	col-178	WBGene00000751	0.485	3.92e-05
B0213.6	nlp-31	Antimicrobial peptide	WBGene00003769	2.506	5.75e-05	C34F6.3	col-179	WBGene00000752	0.504	0.000309
R09B5.3	cnc-2	Antimicrobial peptide	WBGene00000556	2.263	1.18e-06	ZK622.4		WBGene00022782	0.505	7.34e-05
F55H12.4		Uncharacterized protein, nematode-specific	WBGene00010135	2.245	4.31e-05	F57B1.4	col-160	WBGene00000733	0.508	1.09e-05
F46H5.8	lact-1	Predicted esterase	WBGene00018523	2.015	2.28e-05	ZK1193.1	col-19	WBGene00000608	0.53	1.44e-05
ZK228.3		Uncharacterized protein, nematode-specific	WBGene00013946	1.997	8.69e-08	ZK1307.3		WBGene00014246	0.532	0.00491
Y46E12A.1	cnc-6	Antimicrobial peptide	WBGene00000560	1.849	2.08e-05	W05B2.6	col-92	WBGene00000667	0.554	0.000188
T19B10.2	phi-59	Uncharacterized protein, nematode-specific	WBGene00011831	1.844	1.82e-05	F58F6.1	col-104	WBGene00000678	0.572	0.00182
T28C6.2	grsp-2	Antimicrobial peptide ? (T28C6.2 merged into T28C6.1)	WBGene00012118	1.794	1.03e-05	T19B10.4	pqn-70	WBGene00004152	0.577	5.65e-05
F15B9.1	far-3	Nematode fatty acid retinoid binding protein	WBGene00001387	1.699	1.46e-05	F57B1.3	col-159	WBGene00000732	0.582	8.99e-08
C45B2.8		Uncharacterized protein, C. elegans-specific	WBGene00016662	1.654	0.00238	Y57A10A.11	rol-1	WBGene00004394	0.588	0.000304
Y51A2D.11		DUF290 domain (Transthyretin-like family)	WBGene00013079	1.629	0.00925	Y5H2B.3		WBGene00021165	0.592	2.93e-05
B0213.2	nlp-27	Antimicrobial peptide	WBGene00003765	1.525	0.00583	C27H6.4		WBGene00007786	0.601	0.000592
F22B7.4	fip-1	Antimicrobial peptide ? Uncharacterized secreted protein rich in G, Y, N;	WBGene00017695	1.516	0.0268	F59E12.12	bli-2	WBGene00000252	0.601	0.00073
R13A5.3		DUF290 domain (Transthyretin-like family)	WBGene00020047	1.516	0.0012	B0041.1		WBGene00015006	0.606	0.00173
F36H1.6	alh-3	Aldehyde dehydrogenase	WBGene00000109	1.511	0.00334	F11G11.11	col-20	WBGene00000609	0.607	0.0024
T27E4.4	fip-2	Antimicrobial peptide ? Uncharacterized secreted protein rich in G, Y, N;	WBGene00020862	1.5	0.00193	F28H7.1	srj-22	WBGene00005610	0.615	0.000122
F53B6.9	fip-5	Antimicrobial peptide ? Uncharacterized secreted protein rich in G, Y, N;	WBGene00009964	1.479	2.97e-05	Y45F10C.2		WBGene00012878	0.615	0.000459
B0334.1		DUF290 domain (Transthyretin-like family)	WBGene00007142	1.474	0.000247	W03D2.1	pqn-75	WBGene00004157	0.629	0.0135
F48C1.9			WBGene00018601	1.464	0.00432	F54C1.7	pat-10	WBGene00003934	0.63	0.0209
F46F11.2	cey-2	RNA-binding protein containing PIN domain	WBGene00000473	1.441	0.00243	F53A9.9		WBGene00018732	0.635	0.0411
F57B1.5		Uncharacterized protein, nematode-specific	WBGene00010188	1.431	0.0217	K07C11.7		WBGene00019479	0.635	0.015
F54C4.4		Micronuclear linker histone polyprotein	WBGene00018795	1.425	0.0343	F26B1.4	col-58	WBGene00000634	0.636	0.000751
F57H12.6		Regulator of nonsense transcripts 2	WBGene00019021	1.393	0.000447	Y77E11A.15	col-106	WBGene00000680	0.636	0.0941
C34H3.2	odd-2	Zinc-finger transcription factor	WBGene00003846	1.374	0.0771	W05B2.1	col-94	WBGene00000669	0.644	0.00267
K07A1.4		Uncharacterized protein, nematode-specific	WBGene00010611	1.37	0.0613	F55C10.3	col-155	WBGene00000728	0.645	3.5e-05
T06D4.1		Uncharacterized protein, C. elegans-specific	WBGene00020290	1.37	0.028	H28G03.3		WBGene00019251	0.646	8.3e-05
C49C3.6		Uncharacterized protein, conserved	WBGene00008196	1.367	0.0643	F47A4.1		WBGene00009799	0.647	0.0741
T24E12.8	srx-112	7-transmembrane receptor	WBGene00006003	1.367	0.00183	W05B2.5	col-93	WBGene00000668	0.654	0.000125
Y51H7C.11		RNA associated protein	WBGene00021789	1.364	0.233	C08F11.12		WBGene00007459	0.659	0.0115
R02D3.2	cogc-8	conserved oligomeric Golgi complex	WBGene00019820	1.363	0.00381	F25B4.9	clec-1	WBGene00017772	0.663	0.00167
F15E11.12		Uncharacterized protein, nematode-specific	WBGene00017498	1.359	0.00198	C16H3.2	lec-9	WBGene00002272	0.668	0.0445
R08E5.4		Uncharacterized protein, C. elegans-specific	WBGene00019964	1.355	0.0236	Y5F2A.1		WBGene00012382	0.672	0.0231
Y44E3B.2		tyrosinase	WBGene00021553	1.355	0.0506	C24F3.6	col-124	WBGene00000698	0.673	0.000133
C06E1.5	fip-3	Antimicrobial peptide ?	WBGene00015520	1.348	0.0134	M02H5.8		WBGene00019744	0.674	0.00161
F13G3.7		mitochondrial carrier protein	WBGene00008767	1.339	0.215	T28C6.6	col-3	WBGene00000594	0.677	0.0153
F36A4.8		DUF290 domain (Transthyretin-like family)	WBGene00018085	1.339	0.00475	F53H8.2	arr-1	WBGene00000195	0.683	0.00348
K06H7.4	grp-1	Guanine nucleotide exchange factor Cytohesin	WBGene00001743	1.339	0.0327	T05A1.2	col-122	WBGene00000696	0.683	0.00155
F40B1.2	bath-18	BTB and MATH domain containing	WBGene00018224	1.337	0.138	ZK488.10	pqn-97	WBGene00004176	0.686	0.0281
Y79H2A.1	brp-1	glutamine-rich protein	WBGene00000273	1.334	0.00757	T15B7.3	col-143	WBGene00000716	0.689	0.0135
T01B11.7	oat-1	organic anion transporter	WBGene00003837	1.331	0.12	F15A2.1	col-184	WBGene00000757	0.692	0.00938
T22F3.8		Sodium/sialic acidscotransporter	WBGene00020698	1.33	0.148	Y73B6BL.24		WBGene00022245	0.694	0.00277
C43H6.2		Uncharacterized protein, conserved	WBGene00016614	1.328	0.00763	W03G11.1	col-181	WBGene00000754	0.695	0.087
F49H12.3		BTB/POZ domain	WBGene00018654	1.328	0.0692	C45H4.13		WBGene00016694	0.697	0.0288
ZK637.14			WBGene00014031	1.328	0.158	F31B9.2		WBGene00009279	0.697	0.00198
W02D7.8			WBGene00020943	1.326	0.0093	F53F10.1		WBGene00018763	0.697	0.02
E02A10.2	grl-23		WBGene00001732	1.321	0.0251	Y23H5A.8		WBGene00023172	0.697	0.000548
R06C7.4	cpg-3		WBGene00011063	1.32	0.0105	F01G12.5	let-2	WBGene00002280	0.699	0.00305
Y46H3C.4			WBGene00021604	1.32	0.0415	C12D8.8	col-148	WBGene00000721	0.701	4.59e-05
R09A1.1	ergo-1		WBGene00019971	1.319	0.108	Y11D7A.11	col-120	WBGene00000694	0.706	0.00292
F32D1.7			WBGene00017986	1.31	0.00518	ZK6.3		WBGene00022638	0.707	0.00014
F23F1.5			WBGene00017746	1.305	0.0222	W03F8.9	gpa-18	WBGene00020997	0.708	0.0378
F25E5.2			WBGene00017783	1.304	0.0265	Y48G1A.4		WBGene00021660	0.709	0.00544
F39D8.3			WBGene00009561	1.302	0.0132	ZK180.5		WBGene00022679	0.709	0.00152
F41E6.10	fip-7	Antimicrobial peptide ?	WBGene00018291	1.302	0.431	C01B12.1	sqt-2	WBGene00005017	0.712	0.000595
T19H5.2			WBGene00011847	1.301	0.00521	F27C1.8	dpy-5	WBGene00001067	0.712	0.00189
Y51H4A.10	fip-6	Antimicrobial peptide ?	WBGene00013105	1.301	0.126	F08F8.9		WBGene00017274	0.719	0.000412
M02H5.11	srh-35		WBGene00005258	1.3	0.0203	K10G6.3	sea-2	WBGene00004751	0.719	0.15
F41E7.4	fip-4	Antimicrobial peptide ?	WBGene00009620	1.299	0.000626	R09F10.6	srh-11	WBGene00005237	0.719	0.00732
Y48C3A.7	mac-1		WBGene00003119	1.295	0.293	F11E6.3		WBGene00008707	0.723	0.0408
ZK863.4			WBGene00014124	1.295	0.00164	F44E5.1		WBGene00009688	0.723	0.132
Y34B4A.1			WBGene00017974	1.294	0.0119	R09A8.4	col-182	WBGene00000755	0.723	0.00189
C05E11.7			WBGene00015496	1.292	0.115	F53G12.7	col-45	WBGene00000622	0.724	0.000633
B0361.7			WBGene00015161	1.289	0.00829	W03A5.3	grl-22	WBGene00001731	0.728	0.0676
T10H4.7	srw-18		WBGene00005765	1.288	0.0456	F38B6.5	col-172	WBGene00000745	0.73	0.00115
F10D2.6	ugt-37		WBGene00017332	1.285	0.0919	T24H10.7		WBGene00012005	0.731	0.0105
F59F3.2	col-177		WBGene00000750	1.285	0.177	F41B4.3		WBGene00018259	0.734	0.000544
F17C11.10			WBGene00008921	1.283	0.16	C36A4.6	cyp-25A4	WBGene00007967	0.736	0.00848
F59A7.4	hil-6		WBGene00001857	1.283	0.441	C39E9.9	col-132	WBGene00000706	0.737	0.029
K07D4.3	rpn-11		WBGene00004467	1.28	0.0226	C06B8.8	rpl-38	WBGene00004452	0.738	0.489
Y37E11AR.6	vab-2		WBGene00006869	1.276	0.172	T06C12.6	nhr-102	WBGene00003692	0.738	0.00564
M04B2.4			WBGene00010847	1.274	0.0182	F09C8.1		WBGene00008621	0.739	0.0147
C02A12.4	lys-7		WBGene00003096	1.272	0.032	F57G8.3	srh-167	WBGene00005383	0.739	0.0318
D1054.9			WBGene00008376	1.268	0.194	T01G6.7	nhr-55	WBGene00003645	0.739	0.195
K07A1.10			WBGene00010616	1.266	0.187	C09F5.3		WBGene00015649	0.74	0.0125
Y5H2B.5	cyp-32B1		WBGene00021167	1.265	0.164	C36F7.1	irx-1	WBGene00007984	0.74	0.0013
C49C3.12			WBGene00008202	1.264	0.0813	F15E6.8		WBGene00017488	0.741	0.0166
F32B6.1	nhr-4		WBGene00003603	1.264	0.205	F18H3.3	pab-2	WBGene00003903	0.742	0.0264
T04F8.8			WBGene00011446	1.264	0.0706	F54E4.1	rbc-1	WBGene00004313	0.746	0.00995
ZK381.3	nhr-249		WBGene00022726	1.262	0.283	K04E7.3	nas-33	WBGene00003551	0.746	0.00324
C41C4.8	cdc-48.2		WBGene00008053	1.261	0.117	K08D12.6		WBGene00019540	0.746	0.00633
F36H12.5			WBGene00018121	1.261	0.119	K02G10.7	aqp-8	WBGene00000176	0.747	0.00121
ZK337.5	mtd-1		WBGene00003471	1.261	0.0128	R07E5.6		WBGene00011114	0.747	0.0353
C36A4.10			WBGene00007970	1.26	0.0798	F22F7.7		WBGene00017724	0.748	0.0309
C45B2.2			WBGene00016659	1.26	0.00168	R09B5.5	pqn-54	WBGene00004139	0.748	0.249
F35E8.1			WBGene00009417	1.26	0.0705	C49A9.5		WBGene00016759	0.75	0.0276
T22E5.6			WBGene00020692	1.259	0.00968	ZK973.9		WBGene00022835	0.75	0.0358
F36G9.1	srw-57		WBGene00005804	1.257	0.0494	F52H3.2		WBGene00009944	0.752	9.09e-05
F55C12.4			WBGene00018871	1.257	0.133	F10A3.2	fbxa-88	WBGene00008632	0.755	0.0444
			WBGene00000801	1.257	0.016	C40H1.2		WBGene00008038	0.757	0.00604
ZK1248.15			WBGene00022883	1.257	0.0818	F14H3.2		WBGene00008821	0.758	0.914
K09F6.4			WBGene00019587	1.256	0.261	C44E4.4		WBGene00016653	0.759	0.116
R03H4.9	srh-201		WBGene00005412	1.255	0.372	K11G9.6	mtl-1	WBGene00003473	0.759	0.00893
C38C6.3			WBGene00007996	1.254	0.129	Y26D4A.5		WBGene00012503	0.759	0.00456
F42A6.6			WBGene00018328	1.254	0.288	ZK270.2	frm-1	WBGene00001488	0.759	0.0504
C10C6.2	npr-3		WBGene00007006	1.253	0.0235	T22H6.7	abf-6	WBGene00000017	0.763	0.0298
Y45F10B.5	sru-12		WBGene00005675	1.253	0.0327	C44F1.2		WBGene00008092	0.764	0.0347
Y37H2A.8			WBGene00012568	1.252	0.00579	T22C1.4		WBGene00011915	0.764	0.00383
ZK596.1			WBGene00014006	1.252	0.199	F47F2.3		WBGene00018571	0.765	0.00632
Y54G11A.9			WBGene00013218	1.251	0.0055	C15H9.1	nnt-1	WBGene00003778	0.766	0.0578
ZK643.2			WBGene00014034	1.251	0.0466	C29F4.1	col-125	WBGene00000699	0.767	0.0024
Y41D4B.9	nhr-122		WBGene00003712	1.25	0.000982	F17E9.4		WBGene00017541	0.767	0.0194
Y51A2D.5			WBGene00013074	1.25	0.00256	C03C10.1	kin-19	WBGene00002202	0.768	0.429
B0001.4			WBGene00007089	1.248	0.0818	F09C3.5	fbxb-69	WBGene00008613	0.768	0.00363
F26G1.4	ttm-2		WBGene00017840	1.248	0.00637	H32C10.3		WBGene00019257	0.771	0.00464
F56E10.1			WBGene00018975	1.248	0.923	Y43D4A.4		WBGene00012790	0.771	0.0324
H03G16.2			WBGene00010359	1.248	0.0496	K12G11.3	sodh-1	WBGene00010790	0.772	0.015
Y53G8AR.6			WBGene00021813	1.247	0.179	T08G5.10	mtl-2	WBGene00003474	0.772	0.00439
C30H6.2	tag-141		WBGene00006487	1.246	0.108	ZC404.11		WBGene00022605	0.773	0.0306
C44C8.2			WBGene00016647	1.246	0.187	C25F9.7	srw-86	WBGene00005833	0.775	0.0099
F19B6.1			WBGene00008948	1.245	0.0622	Y67D8A.1		WBGene00022058	0.775	0.434
H37A05.1			WBGene00010425	1.245	0.0788	W05G11.6		WBGene00021043	0.776	0.00621
Y46G5A.20			WBGene00012910	1.245	0.0277	T14G12.6		WBGene00020515	0.778	0.0527
F52F12.1	2001-10-01		WBGene00003842	1.243	0.0364	F42G9.2	cyn-6	WBGene00000882	0.78	0.015
C03C10.3	rnr-2		WBGene00004392	1.242	0.0192	F43E2.5		WBGene00018393	0.78	0.0105
C06C3.1	mel-11		WBGene00003196	1.241	0.0758	LLC1.3		WBGene00010794	0.78	0.893
T04B2.6	dhs-31		WBGene00011424	1.241	0.0808	W02H3.1		WBGene00012217	0.78	0.00159
C15H11.2			WBGene00007614	1.24	0.027	Y69A2AR.27		WBGene00022098	0.78	0.00358
F46B3.4			WBGene00009759	1.24	0.0153	F36A4.10	col-34	WBGene00000611	0.781	0.00229
R13A5.6			WBGene00020049	1.24	0.00566	F47B10.2		WBGene00009813	0.781	0.0938
F58E2.7	srz-88		WBGene00019050	1.239	0.435	JC8.6	lin-54	WBGene00010438	0.781	0.1
F56D1.5	dhs-5		WBGene00000969	1.238	0.0615	C09G5.4	col-39	WBGene00000616	0.782	0.0309
T14C1.2			WBGene00011766	1.238	0.0239	F01F1.12		WBGene00017166	0.782	0.289
C42C1.2			WBGene00016580	1.237	0.0535	C46C2.1	wnk-1	WBGene00006941	0.783	0.835
Y102A5C.18	efl-1		WBGene00001161	1.237	0.0733	F32D8.6	emo-1	WBGene00001303	0.783	0.684
C49G9.1			WBGene00008216	1.236	0.0554	K06H7.1		WBGene00019455	0.783	0.00768
K05C4.11			WBGene00010587	1.236	0.00187	C23G10.6		WBGene00016013	0.784	0.392
Y110A7A.12	tag-300		WBGene00022461	1.236	0.0607	F15H10.2	col-13	WBGene00000602	0.784	0.0529
Y71D11A.3			WBGene00022104	1.236	0.251	W09D6.2	str-261	WBGene00006287	0.784	0.0119
F49E12.6			WBGene00009899	1.235	0.371	Y5H2B.6	cyp-33C12	WBGene00021168	0.785	0.000585
F53F1.8	srv-9		WBGene00005720	1.235	0.0332	F44A6.2	sex-1	WBGene00004786	0.786	0.519
Y75B8A.21	fbxa-89		WBGene00013555	1.235	0.304	T22C1.9		WBGene00011919	0.786	0.108
B0491.4			WBGene00007191	1.234	0.0811	Y102E9.1	odr-4	WBGene00003851	0.786	0.00299
F45F2.1			WBGene00018477	1.234	0.0894	ZK993.1	ceh-45	WBGene00022837	0.786	0.0047
C13A10.2			WBGene00015729	1.232	0.0457	C53D6.6		WBGene00008283	0.787	0.0789
C34D4.11	grsp-3		WBGene00016403	1.232	0.0198	Y38A10A.1	srd-20	WBGene00005098	0.787	0.113
F31E8.6			WBGene00017956	1.232	0.367	C26F1.9	rpl-39	WBGene00004453	0.788	0.194
F40G9.10			WBGene00018246	1.232	0.0569	K07F5.2	msp-10	WBGene00003425	0.788	0.0278
Y65B4BR.1			WBGene00022040	1.232	0.117	K10B3.8	gpd-2	WBGene00001684	0.788	0.0957
Y65B4BR.8			WBGene00022043	1.232	0.00452	W02G9.5		WBGene00020955	0.788	0.149
F41B5.2	cyp-33C7		WBGene00018260	1.23	0.357	ZK354.11	msp-59	WBGene00003452	0.788	0.00539
F58A6.4	nas-29		WBGene00003547	1.23	0.0651	R148.6	heh-1	WBGene00006452	0.79	0.025
R148.5			WBGene00020104	1.228	0.248	C18G1.2		WBGene00015981	0.791	0.00788
Y45F3A.3			WBGene00012860	1.228	0.743	K02E7.9		WBGene00019313	0.791	0.532
C03A3.3			WBGene00007268	1.227	0.0787	T13F2.8	cav-1	WBGene00000301	0.791	5.38e-06
C07A9.2			WBGene00007400	1.226	0.289	W03F11.3		WBGene00021006	0.791	0.0341
C17F4.6	gcy-19		WBGene00001544	1.226	0.0993	F20A1.10		WBGene00017621	0.792	0.0269
C42D4.1			WBGene00016594	1.226	0.0788	K02B2.4	inx-7	WBGene00002129	0.792	0.039
ZK816.4			WBGene00022827	1.226	0.235	R52.1	sdz-28	WBGene00020073	0.792	0.0147
C32B5.16	sdz-4		WBGene00016309	1.225	0.238	T06A1.2	srj-16	WBGene00005604	0.792	0.873
F13H8.12			WBGene00017444	1.225	0.216	W01D2.1		WBGene00012179	0.792	0.304
F35E2.8			WBGene00009415	1.225	0.189	C24G6.6		WBGene00016061	0.793	0.00926
W09D12.1			WBGene00012364	1.225	0.0148	C37E2.2		WBGene00007994	0.793	0.0448
R05H5.4			WBGene00011039	1.224	0.0577	F52D2.9	str-79	WBGene00006139	0.793	0.0343
ZK154.5			WBGene00022667	1.224	0.0073	F54C9.3		WBGene00010041	0.793	0.101
F58E2.9	srz-23		WBGene00019051	1.223	0.216	C39B5.3	fbxa-62	WBGene00016521	0.794	0.00951
K04A8.1			WBGene00019373	1.223	0.0745	Y97E10B.1		WBGene00022403	0.794	0.013
ZK1307.7			WBGene00014248	1.223	0.109	R02E12.8	acr-10	WBGene00000049	0.795	0.178
C24H11.8	twk-39		WBGene00006690	1.222	0.243	T22H6.5	abf-5	WBGene00000016	0.795	0.123
K04C1.5			WBGene00010555	1.222	0.016	F26E4.3		WBGene00009158	0.796	0.00582
T25E4.2			WBGene00020804	1.222	0.128	Y39B6A.1		WBGene00012664	0.796	0.0788
C33F10.4			WBGene00016353	1.221	0.414	Y75B8A.14		WBGene00013550	0.796	0.0606
T23D5.11	str-8		WBGene00006076	1.221	0.034	F49A5.3	clec-22	WBGene00009855	0.797	0.0364
T07D10.2			WBGene00011582	1.22	0.0539	C05D9.5	ife-4	WBGene00002062	0.798	0.105
Y17G9B.9			WBGene00021206	1.22	0.161	H28G03.1		WBGene00019249	0.799	0.272
ZC404.8	spn-4		WBGene00004984	1.22	0.0766	T13A10.8		WBGene00043501	0.799	0.678
W02A2.5			WBGene00012190	1.219	0.478	W04D2.1	atn-1	WBGene00000228	0.799	0.208
Y43C5A.3			WBGene00012783	1.219	0.0168	C17H11.2		WBGene00015922	0.8	0.0113
Y51B9A.3			WBGene00013085	1.218	0.0994	F20G2.2		WBGene00008986	0.8	0.0122
C29F9.8			WBGene00016222	1.217	0.147	F38H12.3	nhr-181	WBGene00018189	0.8	0.0352
D1044.1			WBGene00017027	1.217	0.018	M01G12.9		WBGene00010822	0.8	0.00373
F41H10.11	sand-1		WBGene00018321	1.216	0.0648	M163.3	his-24	WBGene00001898	0.8	0.00817
K06B9.3			WBGene00019440	1.216	0.17	C55B7.4	acdh-1	WBGene00016943	0.801	0.273
Y17G7B.15	cnt-1		WBGene00000565	1.216	0.0534	F46H5.3		WBGene00018519	0.801	0.105
C25A1.1			WBGene00007705	1.214	0.426	F58A6.8	msp-45	WBGene00003438	0.801	0.283
C52E2.6	fbxb-97		WBGene00016885	1.214	0.021	K03E6.6	pfn-3	WBGene00003991	0.801	0.68
F21C10.6			WBGene00017656	1.214	0.158	R02F2.1		WBGene00019831	0.801	0.0244
F46F3.2			WBGene00009790	1.214	0.565	T27F6.5	prs-2	WBGene00004190	0.801	0.921
T07C4.1			WBGene00011559	1.214	0.0872	F54E2.3	ketn-1	WBGene00004130	0.802	0.0399
T19A6.1			WBGene00011827	1.214	0.0712	T22H2.2		WBGene00011933	0.802	0.0614
Y37H9A.1			WBGene00012576	1.214	0.354	F44B9.8		WBGene00018409	0.803	0.66
ZC47.10	fbxa-34		WBGene00013842	1.213	0.00254	T12A2.10	srg-9	WBGene00005167	0.803	0.0789
H12C20.2	pms-2		WBGene00004064	1.212	0.0557	C38C3.5	unc-60	WBGene00006794	0.804	0.00603
Y54F10BM.13			WBGene00021867	1.212	0.0522	ZK666.2		WBGene00014042	0.804	0.454
F18A1.7			WBGene00017548	1.211	0.0244	ZK994.4		WBGene00004256	0.804	0.0215
F35D11.11			WBGene00018051	1.21	0.18	C25H3.9		WBGene00016118	0.806	0.00367
Y23H5A.1	crs-2		WBGene00000801	1.21	0.175	H06I04.4	ubl-1	WBGene00006725	0.806	0.149
Y59H11AR.4			WBGene00022012	1.21	0.0468	Y54G2A.12		WBGene00021877	0.806	0.0227
ZC21.3			WBGene00022505	1.21	0.149	K09F5.3	spp-14	WBGene00004999	0.807	0.234
B0207.6			WBGene00015029	1.209	0.237	W08E12.8		WBGene00021089	0.807	0.00782
Y11D7A.12			WBGene00012435	1.209	0.018	Y38E10A.14		WBGene00012592	0.807	0.723
C05B5.5			WBGene00007322	1.208	0.0511	C01G6.1	aqp-2	WBGene00000170	0.808	0.0239
F42H10.6			WBGene00018370	1.208	0.41	C49G7.2	srh-169	WBGene00005385	0.808	0.0288
F49A5.8	srw-23		WBGene00005770	1.208	0.0336	Y102A5C.24	srx-55	WBGene00005946	0.808	0.00732
Y40C5A.1			WBGene00021495	1.208	0.23	M153.1		WBGene00010924	0.81	0.535
F15H9.4	sri-16		WBGene00005528	1.207	0.0669	ZC196.2		WBGene00022546	0.81	0.00719
F36D4.5			WBGene00018090	1.207	0.0892	C14C6.6		WBGene00015760	0.811	0.0721
F40F12.4			WBGene00009593	1.207	0.0402	Y71F9AL.4		WBGene00022110	0.811	0.0419
Y113G7A.16			WBGene00013753	1.207	0.104	Y74C9A.3		WBGene00022277	0.811	0.00017
Y47D3A.16	rsks-1		WBGene00012929	1.207	0.00367	C04E6.12		WBGene00015426	0.812	0.385
F41F3.4	col-139		WBGene00000712	1.206	0.329	C27H5.6		WBGene00016175	0.812	0.0604
F54D10.3			WBGene00018804	1.206	0.0659	C45G7.3		WBGene00016670	0.812	0.044
T24C2.1	ram-5		WBGene00004301	1.206	0.106	F40F4.3	lbp-1	WBGene00002253	0.812	0.00408
ZC302.2			WBGene00013862	1.206	0.0941	R05H11.2		WBGene00019908	0.812	0.0112
F13D11.2	hbl-1		WBGene00001824	1.205	0.0852	R07C3.11		WBGene00019927	0.812	0.119
K03H1.5			WBGene00010540	1.205	0.0746	T15B7.1		WBGene00020516	0.812	0.0345
R52.4			WBGene00020076	1.205	0.0617	Y106G6H.13		WBGene00013723	0.812	0.0283
Y69H2.3			WBGene00013481	1.205	0.0121	F41G4.2	cas-1	WBGene00000294	0.813	0.00461
ZK858.1			WBGene00014115	1.205	0.0509	T05B4.3	phat-4	WBGene00020237	0.813	0.295
C34E10.1	gop-3		WBGene00001662	1.204	0.189	Y38C1AA.9		WBGene00021400	0.813	0.0264
K12D12.4			WBGene00010786	1.204	0.31	F55D12.2		WBGene00010111	0.814	0.0212
ZK593.4	rbr-2		WBGene00004319	1.204	0.252	M88.1	ugt-62	WBGene00010904	0.814	0.0291
C06G4.2	clp-1		WBGene00000542	1.203	0.628	T25B6.6		WBGene00020792	0.814	0.108
K06B9.2			WBGene00019439	1.203	0.0953	Y43B11AL.3	srw-64	WBGene00005811	0.814	0.15
T22A3.6			WBGene00011909	1.203	0.391	C05D2.8		WBGene00015469	0.815	0.0616
Y53G8AL.3			WBGene00021801	1.203	0.231	EGAP9.2	fut-2	WBGene00001506	0.815	0.0277
C14C6.13			WBGene00015764	1.202	0.00516	T20D3.3		WBGene00011857	0.815	0.0137
C28H8.9			WBGene00016200	1.202	0.0382	T20G5.2	cts-1	WBGene00000833	0.815	0.732
Y106G6H.1			WBGene00013716	1.202	0.15	C27H5.2		WBGene00016172	0.816	0.101
F09F9.3			WBGene00017308	1.201	0.0534	F19C7.1		WBGene00017591	0.816	0.199
K02B9.1			WBGene00010492	1.201	0.0145	W09D6.6	hmt-1	WBGene00001815	0.816	0.305
C55C2.4			WBGene00016950	1.2	0.0738	Y105E8A.5	bbs-1	WBGene00000241	0.816	0.0149
F28F8.1	acr-18		WBGene00000057	1.2	0.0475	ZK1248.3	ehs-1	WBGene00001224	0.816	0.0692
F48A11.5	ubxn-3		WBGene00018586	1.2	0.153	C44C8.6	mak-2	WBGene00007007	0.817	0.199
T06C12.11			WBGene00011518	1.2	0.0301	F52F10.2		WBGene00018706	0.817	0.496
W02A11.4	uba-2		WBGene00006700	1.2	0.00702	R102.8		WBGene00011295	0.817	0.0421
Y48B6A.4	eat-2		WBGene00001133	1.2	0.00855	T28F12.1		WBGene00020904	0.817	0.234
Y56A3A.5			WBGene00013226	1.2	0.172	F14F8.4	srz-103	WBGene00008815	0.818	0.0773
ZK856.11			WBGene00014112	1.2	0.172	H11E01.3		WBGene00019188	0.818	0.493
C17G10.6			WBGene00015918	1.199	0.267	T06D8.1		WBGene00011522	0.818	0.861
F32A7.4			WBGene00009305	1.199	0.0387	T25F10.6		WBGene00020808	0.818	0.0256
K06B4.12	twk-34		WBGene00006686	1.199	0.0778	W03C9.3	rab-7	WBGene00004271	0.818	0.868
T07E3.5	brc-2		WBGene00020316	1.199	0.12	Y24D9B.1		WBGene00021287	0.818	0.246
W02F12.3			WBGene00020948	1.199	0.529	ZK1251.6	msp-76	WBGene00003463	0.818	0.00189
B0280.10			WBGene00015105	1.198	0.00696	C08B6.11		WBGene00007431	0.819	0.0386
F09G8.1			WBGene00043246	1.198	0.033	C33G8.9	nhr-140	WBGene00016366	0.819	0.132
F20E11.1	srz-48		WBGene00008981	1.198	0.481	W02A2.1	fat-2	WBGene00001394	0.819	0.213
F29G9.5	rpt-2		WBGene00004502	1.198	0.0422	C28H8.2		WBGene00016193	0.82	0.184
T10B10.1	col-41		WBGene00000618	1.198	0.186	F11A5.11	sri-35	WBGene00005547	0.82	0.00473
ZK856.5			WBGene00014106	1.198	0.0205	F16G10.4		WBGene00017519	0.82	0.0689
B0554.1			WBGene00015254	1.197	0.249	Y105E8B.1	lev-11	WBGene00002978	0.82	0.105
F38B7.3			WBGene00009534	1.197	0.00692	Y76B12C.3		WBGene00022297	0.82	0.5
T10E9.6			WBGene00020416	1.197	0.0682	C09H10.8		WBGene00007502	0.821	0.343
T24D1.2			WBGene00011985	1.197	0.316	F48E8.1	lon-1	WBGene00003055	0.821	0.111
Y106G6G.1			WBGene00013710	1.197	0.012	Y39A3A.4		WBGene00021435	0.821	0.242
C15A11.4			WBGene00007598	1.196	0.135	Y60A3A.12	chk-2	WBGene00000499	0.821	0.116
F18A12.5			WBGene00017554	1.196	0.0913	C16A3.9	rps-13	WBGene00004482	0.822	0.246
F55A4.4			WBGene00018856	1.196	0.0513	K05B2.3	ifa-4	WBGene00002052	0.822	0.00721
F59A6.2			WBGene00019084	1.196	0.523	C33G8.13		WBGene00016369	0.823	0.0183
C25D7.10			WBGene00007720	1.195	0.541	Y47D3A.6	tra-1	WBGene00006604	0.823	0.311
K02F6.6			WBGene00019340	1.195	0.488	C12D8.5	daf-36	WBGene00007536	0.824	0.0723
K07E1.1			WBGene00019489	1.195	0.467	F01E11.5	tyra-2	WBGene00017157	0.824	0.117
T28F2.6	col-50		WBGene00000627	1.195	0.0223	F38G1.1	che-2	WBGene00000484	0.824	0.0759
ZC15.7			WBGene00013835	1.195	0.236	T19C3.5		WBGene00020563	0.824	0.275
C15C7.6			WBGene00015792	1.194	0.213	T24C4.4		WBGene00020760	0.824	0.1
C41D11.2	eif-3.H		WBGene00001231	1.194	0.117	W02B3.6		WBGene00020926	0.825	0.0343
F54B11.8			WBGene00010031	1.194	0.0504	F18E9.6		WBGene00017572	0.826	0.0216
R05G9.1			WBGene00019903	1.194	0.152	F58E10.6	srh-308	WBGene00010261	0.826	0.0388
H09G03.1			WBGene00019174	1.193	0.117	T01C4.6	srx-36	WBGene00005927	0.826	0.333
T07F8.2			WBGene00020319	1.193	0.171	Y48G1A.6		WBGene00021661	0.826	0.96
C27F2.10			WBGene00016171	1.192	0.304	T20B3.12	clec-26	WBGene00011852	0.827	0.00242
F45F2.5			WBGene00018478	1.192	0.00587	T21C12.4		WBGene00011900	0.827	0.131
F58E6.1			WBGene00010251	1.192	0.155	EEED8.10		WBGene00017138	0.828	0.0664
T01G1.3			WBGene00011338	1.192	0.224	F43G9.5		WBGene00009668	0.828	0.0192
T06A10.3			WBGene00020286	1.192	0.00368	F52C6.12		WBGene00018669	0.828	0.158
Y38E10A.21	rgs-4		WBGene00004347	1.192	0.405	C29F9.11	fbxa-58	WBGene00016225	0.829	0.142
Y63D3A.8			WBGene00013407	1.192	0.12	F08C6.4	sto-1	WBGene00006063	0.829	0.114
F38H4.5			WBGene00009549	1.191	0.272	F53A9.10	tnt-2	WBGene00006587	0.829	0.246
F47B3.8	tag-162		WBGene00006507	1.191	0.108	H03A11.2		WBGene00010357	0.829	0.123
R04D3.9	srd-43		WBGene00005121	1.191	0.0141	T20B3.8	clec-23	WBGene00011851	0.829	0.128
T07A9.12			WBGene00020299	1.191	0.516	F27B3.5		WBGene00017847	0.83	0.047
K07D4.7	tag-218		WBGene00019487	1.19	0.0697	K10D2.6	emb-8	WBGene00001262	0.83	0.876
T22C8.5	sptf-2		WBGene00011926	1.19	0.0762	T09B4.10	chn-1	WBGene00000500	0.83	0.791
Y51B9A.7			WBGene00013089	1.19	0.0265	T28A11.7	srbc-5	WBGene00020874	0.83	0.0442
C07E3.5			WBGene00007416	1.189	0.312	Y49F6C.7		WBGene00021729	0.83	0.199
T12A2.13	srg-6		WBGene00005164	1.189	0.0358	Y50D7A.5		WBGene00021755	0.83	0.00562
T22B11.1			WBGene00020675	1.189	0.00657	C10H11.4	ugt-28	WBGene00015693	0.831	0.0213
Y67D8B.5			WBGene00022064	1.189	0.175	C31H5.1		WBGene00007854	0.831	0.14
B0334.10			WBGene00007148	1.188	0.0484	C38D9.7		WBGene00008015	0.831	0.0091
E02H1.3	tag-124		WBGene00006473	1.188	0.281	C49D10.5		WBGene00016774	0.831	0.0114
R02D5.7			WBGene00010980	1.188	0.684	R13A1.3		WBGene00020042	0.831	0.0307
T05A8.5			WBGene00020231	1.188	0.0862	C17G10.4	cdc-14	WBGene00000383	0.832	0.0124
Y82E9BR.15	elc-1		WBGene00001236	1.188	0.219	EGAP9.3		WBGene00017151	0.832	0.0102
C05B5.6			WBGene00007323	1.187	0.133	F41G3.1		WBGene00018298	0.832	0.0133
C25D7.3	sdc-3		WBGene00004747	1.187	0.0648	F42G9.9	ptl-1	WBGene00004212	0.832	0.169
F14H3.7	fbxa-100		WBGene00008826	1.187	0.163	K07C11.8		WBGene00019480	0.832	0.0229
F35H12.5			WBGene00018077	1.187	0.214	M01A10.3		WBGene00019693	0.832	0.281
W10C8.3			WBGene00021126	1.187	0.0147	T04H1.1	tag-348	WBGene00011448	0.832	0.0141
Y47G6A.2	inx-22		WBGene00002144	1.187	0.262	W07A8.5	srxa-6	WBGene00012321	0.832	0.0441
C16A11.2			WBGene00015815	1.186	0.582	C38C3.3		WBGene00016512	0.833	0.0408
F37A4.6			WBGene00018136	1.186	0.103	C49H3.4		WBGene00016791	0.833	0.0859
R10H10.6			WBGene00011224	1.186	0.0941	F31E8.4		WBGene00017954	0.833	0.37
C13A2.2			WBGene00015719	1.185	0.102	F54D7.6		WBGene00023067	0.833	0.349
C28A5.1			WBGene00007788	1.185	0.0149	Y46C8AL.5	clec-72	WBGene00021583	0.833	0.0644
C36E6.1			WBGene00016489	1.185	0.0562	Y55B1BR.1		WBGene00021911	0.833	0.0127
F25B4.5			WBGene00017768	1.185	0.0472	C08H9.2		WBGene00007463	0.834	0.819
F36A4.6	col-33		WBGene00000610	1.185	0.0275	C56C10.3	tag-309	WBGene00016961	0.834	0.119
T17A3.9			WBGene00020545	1.185	0.0994	F10G2.7		WBGene00017366	0.834	0.287
C07A9.5			WBGene00007401	1.184	0.0507	F43B10.1		WBGene00018373	0.834	0.0464
F32A5.4			WBGene00017970	1.184	0.204	Y51H7BR.7		WBGene00021778	0.834	0.0722
R03H10.6			WBGene00019858	1.184	0.343	Y97E10AR.1		WBGene00022396	0.834	0.0681
R08D7.5			WBGene00011145	1.184	0.016	C09H5.2		WBGene00015660	0.835	0.267
Y48E1B.14			WBGene00013011	1.184	0.0472	F49E11.3	amt-2	WBGene00000134	0.835	0.00739
C50H11.12	str-40		WBGene00006105	1.183	0.0662	T27C5.1	srh-120	WBGene00005339	0.835	0.0403
K10C9.4			WBGene00019625	1.183	0.0323	F21A9.1		WBGene00017650	0.836	0.0298
T05H4.9			WBGene00020272	1.183	0.0251	T08D10.1	tag-295	WBGene00011614	0.836	0.0357
T11B7.1			WBGene00011706	1.183	0.503	T14G12.5		WBGene00020514	0.836	0.136
T24A6.19	grl-31		WBGene00020755	1.183	0.0207	T19C3.4		WBGene00020562	0.836	0.129
W04G3.2			WBGene00012256	1.183	0.333	Y19D10A.9		WBGene00021224	0.836	0.593
Y62E10A.8	mau-8		WBGene00013377	1.183	0.438	ZK1037.5	nhr-247	WBGene00014193	0.836	0.287
ZK813.5			WBGene00022824	1.183	0.364	F09F7.1		WBGene00017299	0.837	0.00263
E03A3.6	unc-79		WBGene00006811	1.182	0.025	K01A2.8	mps-2	WBGene00019282	0.837	0.0767
F07E5.9			WBGene00017214	1.182	0.0463	W06G6.13	srw-75	WBGene00005822	0.837	0.129
F20B6.4			WBGene00017628	1.182	0.0178	Y102A5C.20	srbc-80	WBGene00013624	0.837	0.135
F38E11.9			WBGene00009544	1.182	0.299	Y104H12A.1	nhr-41	WBGene00022423	0.837	0.0369
F43G6.8			WBGene00009660	1.182	0.166	Y113G7B.1	fbxa-116	WBGene00013754	0.837	0.0949
F31D5.2			WBGene00017945	1.181	0.15	Y73B6BL.14		WBGene00022237	0.837	0.385
T22C8.7			WBGene00011928	1.181	0.632	ZC404.7		WBGene00022602	0.837	0.385
Y39A1A.5	rabx-5		WBGene00012644	1.181	0.0264	B0554.5		WBGene00015258	0.838	0.0818
ZC581.3			WBGene00022633	1.181	0.26	C02B8.6		WBGene00015324	0.838	0.967
ZK185.2			WBGene00022682	1.181	0.151	C09G4.5	mes-6	WBGene00003224	0.838	0.0792
C50H2.10	fipr-11	Antimicrobial peptide ?	WBGene00008244	1.18	0.114	C13B9.4		WBGene00015735	0.838	0.0423
F13H8.3			WBGene00017436	1.18	0.084	C18A11.4		WBGene00015950	0.838	0.0963
T22B2.7			WBGene00020671	1.18	0.235	C29F9.7	pat-4	WBGene00003931	0.838	0.0934
W10G11.16			WBGene00021146	1.18	0.0274	F13D2.1		WBGene00008735	0.838	0.15
Y105C5B.19			WBGene00013658	1.18	0.117	F23B12.9	egl-1	WBGene00001170	0.838	0.184
C26B2.8			WBGene00016130	1.179	0.442	F46A9.1		WBGene00009754	0.838	0.173
C54E4.1			WBGene00016917	1.179	0.206	K10D11.3		WBGene00010747	0.838	0.00698
F20B6.5			WBGene00017629	1.179	0.126	Y23H5B.7		WBGene00021278	0.838	0.0244
K07C6.2	cyp-35B3		WBGene00019470	1.179	0.159	Y40B10B.2	srj-15	WBGene00005603	0.838	0.0178
Y73F8A.34	tag-349		WBGene00013538	1.179	0.193	Y54G11A.12	srh-41	WBGene00005264	0.838	0.00937
ZK1037.3	srt-22		WBGene00014191	1.179	0.136	ZC204.15	srw-97	WBGene00005844	0.838	0.0136
ZK892.1	lec-3		WBGene00002266	1.179	0.452	D1054.5		WBGene00008372	0.839	0.259
C02E7.13	str-211		WBGene00006244	1.178	0.089	K05D4.7	srh-280	WBGene00005485	0.839	0.445
C49G7.5			WBGene00016783	1.178	0.0395	R10E11.5		WBGene00011217	0.839	0.0669
F13H10.2	ndx-9		WBGene00003586	1.178	0.0962	T05C7.1		WBGene00020257	0.839	0.0163
F40B1.1	bath-13		WBGene00018223	1.178	0.173	W03D2.2	fbxb-55	WBGene00020979	0.839	0.0373
F47B10.5			WBGene00009816	1.178	0.0939	W08F4.7		WBGene00021096	0.839	0.458
T20D4.15			WBGene00020620	1.178	0.473	ZK1320.10	nlp-11	WBGene00003749	0.839	0.349
Y67D8B.2			WBGene00022062	1.178	0.0107	F33H12.5	sri-36	WBGene00005548	0.84	0.00654
Y71H2AM.19			WBGene00022184	1.178	0.0401	T05A8.3		WBGene00020229	0.84	0.0931
C06A8.3			WBGene00015514	1.177	0.017	T25C12.3		WBGene00012018	0.84	0.367
F09F9.4			WBGene00017309	1.177	0.1	Y17D7B.4		WBGene00012452	0.84	0.524
F14B6.6			WBGene00008787	1.177	0.114	Y38E10A.6		WBGene00012584	0.84	0.572
F37C12.12	mec-14		WBGene00003176	1.177	0.0627	ZK643.3		WBGene00014035	0.84	0.00131
F41G3.11	srx-95		WBGene00005986	1.177	0.315	ZK666.4		WBGene00014044	0.84	0.549
H14A12.2	fum-1		WBGene00001503	1.177	0.434	F32B5.6		WBGene00017979	0.841	0.0503
Y38H6C.8			WBGene00012621	1.177	0.0375	F47B8.4		WBGene00009805	0.841	0.102
Y71H2B.3			WBGene00022193	1.177	0.728	F49E11.8		WBGene00009894	0.841	0.206
ZK816.5	dhs-26		WBGene00000989	1.177	0.106	K08B12.2		WBGene00019521	0.841	0.00575
F23C8.8			WBGene00017737	1.176	0.0381	T02C1.1		WBGene00011365	0.841	0.0206
R03A10.3			WBGene00010983	1.176	0.0275	Y22D7AL.12		WBGene00021250	0.841	0.13
T27F7.2	shc-2		WBGene00020867	1.176	0.621	Y92H12A.4		WBGene00022360	0.841	0.338
C17B7.8			WBGene00015882	1.175	0.0876	C02C2.4		WBGene00015333	0.842	0.125
D2005.6			WBGene00008401	1.175	0.154	C35A5.3		WBGene00007947	0.842	0.18
F07G6.2			WBGene00017222	1.175	0.23	C41G11.4		WBGene00016570	0.842	0.114
F35C5.7	clec-64		WBGene00009395	1.175	0.0782	F14F4.3	mrp-5	WBGene00003411	0.842	0.0301
F59C6.8			WBGene00010327	1.175	0.215	F26D11.11	let-413	WBGene00002632	0.842	0.049
F59H6.3			WBGene00019134	1.175	0.0583	F39E9.5		WBGene00018197	0.842	0.224
C49A9.1			WBGene00016755	1.174	0.116	K03H1.4		WBGene00010539	0.842	0.00793
F56D3.1			WBGene00018969	1.174	0.105	M02A10.3	sli-1	WBGene00004829	0.842	0.388
F59A2.3			WBGene00010303	1.174	0.137	R12C12.1		WBGene00020022	0.842	0.0193
H28G03.6	mtm-5		WBGene00003477	1.174	0.407	T07D4.4		WBGene00011580	0.842	0.00446
F22E5.17			WBGene00017712	1.173	0.51	T08A9.9	spp-5	WBGene00004990	0.842	0.0305
F43E2.2			WBGene00018391	1.173	0.111	Y39B6A.19	twk-46	WBGene00006696	0.842	0.0439
Y47H9C.10			WBGene00012953	1.173	0.153	C43G2.4		WBGene00016613	0.843	0.0943
Y71F9B.3			WBGene00022127	1.173	0.273	F56H9.2		WBGene00010174	0.843	0.0198
C09G12.6	srz-70		WBGene00015656	1.172	0.115	F57B7.3	col-156	WBGene00000729	0.843	0.0766
F14D12.2	unc-97		WBGene00006826	1.172	0.316	H08J11.1		WBGene00019172	0.843	0.174
R09D1.5			WBGene00011161	1.172	0.0309	T04C12.3		WBGene00011428	0.843	0.0637
T01D1.2	etr-1		WBGene00001340	1.172	0.0474	B0395.3		WBGene00007175	0.844	0.054
Y116A8B.5			WBGene00013782	1.172	0.119	C14C6.5		WBGene00015759	0.844	0.149
Y57A10B.4	sre-42		WBGene00013276	1.172	0.647	F40F4.4	lbp-3	WBGene00002255	0.844	0.00358
ZK809.2	acl-3		WBGene00006491	1.172	0.225	T21E3.2		WBGene00020653	0.844	0.241
C45G9.10			WBGene00016681	1.171	0.176	T28B4.1		WBGene00020884	0.844	0.36
C54F6.6			WBGene00016924	1.171	0.0999	C13D9.8	ncx-9	WBGene00003574	0.845	0.0685
F29D10.4	hum-1		WBGene00002035	1.171	0.0462	D1009.2	cyn-8	WBGene00000884	0.845	0.0297
F38E11.7	wrt-3		WBGene00006949	1.171	0.197	T01B10.1	grd-4	WBGene00001693	0.845	0.0307
F54C1.6			WBGene00018791	1.171	0.121	C04F6.4	unc-78	WBGene00006810	0.846	0.119
R09D1.10			WBGene00011166	1.171	0.028	C07A12.7		WBGene00015561	0.846	0.368
R53.5			WBGene00011274	1.171	0.607	C07G3.5	str-228	WBGene00006259	0.846	0.396
T01C3.2			WBGene00011319	1.171	0.0736	C09B9.1		WBGene00015626	0.846	0.0111
T02B11.7	nas-32		WBGene00003550	1.171	0.0696	F45E1.6	his-71	WBGene00001945	0.846	0.591
Y32H12A.5			WBGene00021313	1.171	0.0308	F59D8.1	vit-3	WBGene00006927	0.846	0.0681
Y47A7.2			WBGene00021614	1.171	0.0747	K08E5.2	nac-3	WBGene00003519	0.846	0.134
Y55B1BL.1			WBGene00021909	1.171	0.277	Y38H6C.21		WBGene00012633	0.846	0.24
Y59A8A.1	csn-1		WBGene00000813	1.171	0.635	Y50E8A.9		WBGene00013052	0.846	0.107
Y69A2AR.18			WBGene00022089	1.171	0.0677	C34F6.6		WBGene00007940	0.847	0.00911
C39B10.3			WBGene00008023	1.17	0.188	F35H8.2		WBGene00009447	0.847	0.00748
C42C1.12			WBGene00016590	1.17	0.331	K07C5.7		WBGene00010630	0.847	0.0215
F29C12.2			WBGene00009245	1.17	0.167	W05E10.1		WBGene00012280	0.847	0.717
Y46G5A.12			WBGene00012903	1.17	0.0481	W10C6.1	mat-2	WBGene00003133	0.847	0.471
ZK524.3	lrs-2		WBGene00003074	1.17	0.208	Y53H1C.2		WBGene00013185	0.847	0.168
F44B9.1	dpf-6		WBGene00001059	1.169	0.292	Y74C10AL.2		WBGene00022280	0.847	0.195
B0198.3			WBGene00007116	1.168	0.422	F27C1.4		WBGene00017854	0.848	0.0361
C04A2.1			WBGene00015410	1.168	0.753	K09E9.1		WBGene00010724	0.848	0.289
C12D8.10	akt-1		WBGene00000102	1.168	0.325	R13H4.4	hmp-1	WBGene00001978	0.848	0.00126
C15B12.5	gar-1		WBGene00001517	1.168	0.037	T09A5.4		WBGene00011633	0.848	0.113
C49G7.11	djr-1.2		WBGene00016789	1.168	0.214	T14G12.3	tag-18	WBGene00006408	0.848	0.0295
F59A6.6	rnh-1.0		WBGene00004382	1.168	0.119	Y11D7A.5		WBGene00012429	0.848	0.225
M01E5.5	top-1		WBGene00006595	1.168	0.029	Y71A12B.13		WBGene00013510	0.848	0.181
T02D1.6			WBGene00011372	1.168	0.179	Y73F8A.11		WBGene00013520	0.848	0.0232
C27H5.8	glc-4		WBGene00001594	1.167	0.222	ZK287.1		WBGene00013962	0.848	0.244
F35E2.6			WBGene00009413	1.167	0.133	B0336.10	rpl-23	WBGene00004435	0.849	0.513
F48E8.6			WBGene00018612	1.167	0.167	C06E1.1		WBGene00015518	0.849	0.0247
F59A3.10			WBGene00019083	1.167	0.0958	F13A7.11		WBGene00008726	0.849	0.0669
Y37D8A.11			WBGene00012551	1.167	0.105	T22D1.2		WBGene00020681	0.849	0.0102
Y5F2A.4			WBGene00012385	1.167	0.284	Y34B4A.7		WBGene00021323	0.849	0.0305
B0272.4			WBGene00007130	1.166	0.285	AC8.7		WBGene00007079	0.85	0.919
F21C3.3	tag-202		WBGene00009002	1.166	0.11	C45B11.3	dhs-18	WBGene00000981	0.85	0.328
F32E10.4	ima-3		WBGene00002074	1.166	0.741	F52F12.5		WBGene00009938	0.85	0.0586
F37A4.7	rbf-1		WBGene00004316	1.166	0.924	H04M03.8	srv-21	WBGene00005732	0.85	0.103
F49F1.3			WBGene00018644	1.166	0.0283	K02G10.6	hyl-2	WBGene00002044	0.85	0.0713
F25E5.6	nhr-141		WBGene00017787	1.165	0.0344	K03B4.5	srx-77	WBGene00005968	0.85	0.402
R08B4.3			WBGene00011139	1.165	0.0816	M03A8.1	dhs-28	WBGene00000991	0.85	0.0152
						R08E3.1		WBGene00019957	0.85	0.0242
						T05E8.3		WBGene00020263	0.85	0.609
						Y38E10A.23		WBGene00012601	0.85	0.351
						Y44A6D.3		WBGene00012854	0.85	0.0572
						Y87G2A.14	ndx-8	WBGene00003585	0.85	0.791
						ZK973.6	anc-1	WBGene00000140	0.85	0.696
						C02E7.4	srh-22	WBGene00005247	0.851	0.0583
						C52E2.7	fbxb-96	WBGene00016886	0.851	0.00096
						F16B12.5		WBGene00008881	0.851	0.396
						F35E12.8		WBGene00009432	0.851	0.0192
						T22F7.4		WBGene00020703	0.851	0.0608
						B0024.14	crm-1	WBGene00007103	0.852	0.172
						C01A2.3		WBGene00007215	0.852	0.0412
						F02D8.2	grd-12	WBGene00001701	0.852	0.0109
						T07F12.3		WBGene00020323	0.852	0.432
						T07H8.1	srx-16	WBGene00005907	0.852	0.017
						T19D12.4		WBGene00020579	0.852	0.000976
						W01B6.4		WBGene00012171	0.852	0.0448
						Y26D4A.8		WBGene00012505	0.852	0.277
						Y59A8B.23	gck-3	WBGene00013355	0.852	0.0346
						C25B8.6	nhr-120	WBGene00003710	0.853	0.631
						C42C1.1	sre-14	WBGene00016579	0.853	0.451
						C54F6.13	nhx-3	WBGene00003731	0.853	0.383
						F14B8.5		WBGene00017447	0.853	0.574
						K02F2.2		WBGene00019322	0.853	0.168
						K11H12.3		WBGene00019659	0.853	0.0627
						T19C9.8		WBGene00011844	0.853	0.0968
						C26B2.4	nhr-258	WBGene00016126	0.854	0.641
						F02E8.6	ncr-1	WBGene00003561	0.854	0.15
						F15D3.3	col-66	WBGene00000642	0.854	0.21
						F48B9.2		WBGene00018588	0.854	0.0773
						T01C3.6	rps-16	WBGene00004485	0.854	0.643
						T05H10.3		WBGene00011508	0.854	0.0136
						W02F12.2		WBGene00020947	0.854	0.214
						Y38C1AA.3		WBGene00021395	0.854	0.185
						ZK1320.6	arc-1	WBGene00000180	0.854	0.0258
						F07C4.8	srd-31	WBGene00005109	0.855	0.18
						F47H4.6		WBGene00009837	0.855	0.3
						K09A9.2	rab-14	WBGene00004276	0.855	0.24
						Y57A10A.18	pqn-87	WBGene00004167	0.855	0.638

## Sheet: D
oligo microarrays
				D.c 24 h		D.c 24 h		D.c 24 h
						BRB-ArrayTools		MAANOVA
						Class Comparison		Fs-test
				Ratio		Ratio
Sequence name	Gene name	Brief annotation	WB Gene ID	(Infected/Control)	p value	(Infected/Control)	p value	Regulation attributed to	p value
Up-regulated
B0213.17	nlp-34	Antimicrobial peptide	WBGene00015046	3.342	1.01e-05	2.96736	2e-07	D.c infection	0.00220986
F53H2.2	cnc-7	Antimicrobial peptide	WBGene00010005	2.959	1.71e-06	2.66667	<1.00E-07	D.c infection	<1.00E-07
B0213.5	nlp-30	Antimicrobial peptide	WBGene00003768	2.777	1.25e-05	2.42718	2e-07	D.c infection	0.00220986
R09B5.9	cnc-4	Antimicrobial peptide	WBGene00000558	2.623	1.49e-08	2.5974	<1.00E-07	D.c infection	<1.00E-07
B0213.6	nlp-31	Antimicrobial peptide	WBGene00003769	2.506	5.75e-05	2.15983	3e-07	D.c infection	0.0432306
R09B5.3	cnc-2	Antimicrobial peptide	WBGene00000556	2.263	1.18e-06	2.18818	<1.00E-07	D.c infection	0.00220986
Y46E12A.1	cnc-6	Antimicrobial peptide	WBGene00000560	1.849	2.08e-05	1.8797	<1.00E-07	D.c infection	0.0175255
T28C6.2	grsp-2	Antimicrobial peptide? (T28C6.2 merged into T28C6.1)	WBGene00043525	1.794	1.03e-05	1.73913	9.7e-06
F15B9.1	far-3	Nematode fatty acid retinoid binding protein	WBGene00001387	1.699	1.46e-05	1.75747	7e-06	D.c infection	0.00220986
F46H5.8	lact-1	Esterase	WBGene00018523	2.015	2.28e-05	1.89036	1.8e-06
ZK970.7		Uncharacterized protein, nematode-specific	WBGene00014173	2.91	5.09e-05	2.94985	5e-07	D.c infection	<1.00E-07
F55H12.4		Uncharacterized protein, nematode-specific	WBGene00010135	2.245	4.31e-05	1.90114	7e-06
ZK228.3		Uncharacterized protein, nematode-specific	WBGene00013946	1.997	8.69e-08	1.9802	4e-07	D.c infection	<1.00E-07
T19B10.2	phi-59	Uncharacterized protein, nematode-specific	WBGene00011831	1.844	1.82e-05	1.67504	2.2e-06	D.c infection	0.0131757
Down-regulated
K02D7.3	col-101	Collagen	WBGene00000675	0.297	6.85e-05	0.36523	4e-07	D.c infection	0.00441265
F26F12.1	col-140	Collagen	WBGene00000713	0.341	0.000557	0.444444	9.68e-05
F11H8.3	col-8	Collagen	WBGene00000597	0.408	5.9e-07	0.437828	5e-07	D.c infection	<1.00E-07
C53B4.5	col-119	Collagen	WBGene00000693	0.467	0.0023	0.518672	4.7e-05
C34F6.2	col-178	Collagen	WBGene00000751	0.485	3.92e-05	0.462749	2e-07	D.c infection	0.0131757
C34F6.3	col-179	Collagen	WBGene00000752	0.504	0.000309	0.551572	1.4e-06
F57B1.4	col-160	Collagen	WBGene00000733	0.508	1.09e-05	0.524384	1.2e-06
ZK1193.1	col-19	Collagen	WBGene00000608	0.53	1.44e-05	0.541126	4.2e-06	D.c infection	0.00220986
W05B2.6	col-92	Collagen	WBGene00000667	0.554	0.000188	0.509424	5.7e-06
F57B1.3	col-159	Collagen	WBGene00000732	0.582	8.99e-08	0.567537	1.3e-06	D.c infection	0.0304646
Y57A10A.11	rol-1	Collagen	WBGene00004394	0.588	0.000304	0.542888	5.04e-05
F11G11.11	col-20	Collagen	WBGene00000609	0.607	0.0024	0.591366	8.74e-05
F26B1.4	col-58	Collagen	WBGene00000634	0.636	0.000751	0.593472	9.69e-05
W05B2.1	col-94	Collagen	WBGene00000669	0.644	0.00267	0.661813	9.14e-05
F55C10.3	col-155	Collagen	WBGene00000728	0.645	3.5e-05	0.590667	6.1e-06
W05B2.5	col-93	Collagen	WBGene00000668	0.654	0.000125	0.640205	3.36e-05
C12D8.8	col-148	Collagen	WBGene00000721	0.701	4.59e-05	0.675219	0.0002434
C39E9.9	col-132	Collagen	WBGene00000706	0.737	0.029	0.578035	0.000246
F36A4.10	col-34	Collagen	WBGene00000611	0.781	0.00229	0.691563	3.53e-05
T19B10.4a	pqn-70	Prion-like-(Q/N-rich)-domain-bearing protein	WBGene00004152	0.577	5.65e-05	0.527426	2.9e-06
W03D2.1a	pqn-75	Prion-like-(Q/N-rich)-domain-bearing protein	WBGene00004157	0.629	0.0135	0.621891	5.02e-05
T22H6.7	abf-6	AntiBacterial Factor related	WBGene00000017	0.763	0.0298	0.558036	0.0002555
ZK6.3		Defense-related protein containing SCP domain	WBGene00022638	0.707	0.00014	0.647249	0.0001159
C36F7.1	irx-1	Homeobox domain, transcription regulator	WBGene00007984	0.74	0.0013	0.608273	3.38e-05
F28H7.1	srj-22	Serpentine Receptor class J	WBGene00005610	0.615	0.000122	0.685871	0.0001303
R09F10.6	srh-11	Serpentine Receptor class H	WBGene00005237	0.719	0.00732	0.688231	9.95e-05
ZK622.4		Uncharacterized protein, conserved	WBGene00022782	0.505	7.34e-05	0.480077	2.2e-06	D.c infection	0.010993
Y5H2B.3		Uncharacterized protein, conserved	WBGene00021165	0.592	2.93e-05	0.609385	9.4e-06
F41B4.3		Uncharacterized protein, conserved	WBGene00018259	0.734	0.000544	0.682128	0.0001138
ZK1307.3		Uncharacterized protein, nematode-specific	WBGene00014246	0.532	0.00491	0.565931	1.03e-05	D.c infection	0.00880496
Y45F10C.2		Uncharacterized protein, nematode-specific	WBGene00012878	0.615	0.000459	0.620732	3.2e-06
H28G03.3		Uncharacterized protein, nematode-specific	WBGene00019251	0.646	8.3e-05	0.661813	8.47e-05
M02H5.8		Uncharacterized protein, nematode-specific	WBGene00019744	0.674	0.00161	0.70373	0.0001385

## Sheet: E
				Wormbase BLAST for probe seq (% identity)
Gene name		Microarray oligo ID & Sequence			cnc-1	cnc-2	cnc-3	cnc-4	cnc-5	cnc-11
R09B5.2	cnc-1	cea2.i.42660	aatgtatggaggatacggtatgaatggtggatatggtggaggtggtcttctcgggatgtt	cnc-1	100	-	-	-	-	-
R09B5.3	cnc-2	cea2.d.04924	atgggaatgtatcgccctggactccttggaatgctcatgggcaagtaatcattcattctt	cnc-2	-	100	-	-	-	-
R09B5.8	cnc-3	cea2.c.37693	ggaatgcttcttggatagggaagatctcaggaaaatcgatggcgggtcaaatgcgatact	cnc-3	-	-	100	-	-	-
R09B5.9	cnc-4	cea2.c.37695	gctcctcggaatgctcattggaaagtaaatcgtcttctggaagggagcaaatgacacaga	cnc-4	-	-	-	100	-	-
R09B5.10	cnc-5	cea2.i.42644	taatcttggcgttggtggaagaggaggtggtcttgttggaggacttcttggacggaaata	cnc-5	-	-	-	-	100	-
R09B5.13	cnc-11	No probe on microarrays		cnc-11	No probe on microarrays
					nlp-27	nlp-28	nlp-29	nlp-30	nlp-31	nlp-34
B0213.2	nlp-27	cea2.d.07719	tggatggggaaagtaaattcgatattttaaataatcttctgactttgtaaataataatga	nlp-27	100	-	-	-	-	-
B0213.3	nlp-28	cea2.d.08484	gaatgtatggaggctatggacgcggaatgtatggtggatatggccgtggaatgtacggag	nlp-28	-	100	98	-	-	-
B0213.4	nlp-29	cea2.d.07720	gtgagttactttaaaagtttaaatcctaaattttcgatcatttctgtttaacatatcaat	nlp-29	100*	-	-	-	-	-
B0213.5	nlp-30	cea2.d.00018	gggacgcccatacggaggatacggatggggaaagtagattcatgaaaaatgatgctagta	nlp-30	-	-	-	100	-	-
B0213.6	nlp-31	cea2.c.33210	tggaggatacggatggggaaagtaaaagcatagacgagtcaactcgcatccgatactcaa	nlp-31	-	-	-	-	100	-
B0213.17	nlp-34	cea2.d.00017	tggggataccgcccatatggatacggatggggaaaatagatttctgctgctgacgaatat	nlp-34	-	-	-	-	-	100
						*matching in intron of nlp-27

## Sheet: F
Expression patterns of 14 selected genes (see Figure 1C)
Sequence name	Gene name	Wormbase	pGFP in lab	Nathoo et al, 2001	Adult in situ data (Y. Kohara)
B0213.17	nlp-34	no			no
F53H2.2	cnc-7	no			no
B0213.5	nlp-30	epidermis	epidermis	epidermis	no
R09B5.9	cnc-4	no			epidermis
B0213.6	nlp-31	epidermis	epidermis*	epidermis	no
R09B5.3	cnc-2	no			no signal
Y46E12A.1	cnc-6	no			intestine
T28C6.2	grsp-2	no			no
F15B9.1	far-3	epidermis, intestine	epidermis, intestine		intestine, vulval region
F46H5.8	lact-1	no			no
ZK970.7		no			no
F55H12.4		no			epidermis
ZK228.3		no			no signal
T19B10.2	phi-59	no	epidermis		epidermis
Nathoo AN, Moeller RA, Westlund BA, Hart AC (2001) Identification of neuropeptide-like protein gene families in Caenorhabditis elegans and other species. Proc Natl Acad Sci U S A 98: 14000-14005.
*Couillault C, Pujol N, Reboul J, Sabatier L, Guichou JF, et al. (2004) TLR-independent control of innate immunity in Caenorhabditis elegans by the TIR domain adaptor protein TIR-1, an ortholog of human SARM. Nat Immunol 5: 488-494.
