# Supplementary material for: Anti-Fungal Innate Immunity in C. elegans Is Enhanced by Evolutionary Diversification of Antimicrobial Peptides
Source: PLoS Pathog. 2008 Jul 18;4(7):e1000105. doi: 10.1371/journal.ppat.1000105 (PMC2453101; doi:10.1371/journal.ppat.1000105)
Supplement: Table S3 — qRT-PCR. (0.04 MB XLS) [file ppat.1000105.s010.xls]

## Sheet: qRT-PCR
infection
	wt	wt inf	pmk	pmk inf		wt	wt inf	pmk	pmk inf		wt	wt inf	pmk	pmk inf		wt	wt inf	pmk	pmk inf		wt	wt inf	pmk	pmk inf		wt	wt inf	pmk	pmk inf
nlp-27	1024	1704.34	1116.68	1675.06	nlp-28	88.647	687.397	104.691	271.536	nlp-29	48.3351	1814.05	51.9842	466.263	nlp-30	49.18	1601.27	200.159	576.03	nlp-31	9.00047	741.858	11.0043	130.69	nlp-34	6.63456	1389.16	4.54727	363.296
nlp-27	1024	1937.53	919.688	1680.88	nlp-28	109.896	744.434	119.015	349.706	nlp-29	75.322	1734.13	43.5621	582.05	nlp-30	239.686	1734.13	354.588	736.734	nlp-31	4.37717	421.679	5.06303	87.1241	nlp-34	11.3137	1483.72	7.3615	373.509
nlp-27	1024	1247.65	811.811	1606.83	nlp-28	185.465	778.741	150.644	377.413	nlp-29	111.045	1196.83	77.7085	535.595	nlp-30	232.325	1038.29	196.039	304.437	nlp-31	18.7654	913.335	26.2637	142.025	nlp-34	14.42	992.553	5.22344	136.239
average	1024	1629.84	949.393	1654.26		128.003	736.857	124.784	332.885		78.234	1581.67	57.7516	527.97		173.73	1457.9	250.262	539.067		10.7143	692.291	14.1104	119.946		10.7894	1288.48	5.71074	291.015
STDV	0	350.92	154.59	41.1772		50.8851	46.1409	23.5131	54.9062		31.4562	335.671	17.7888	58.2691		107.926	369.411	90.3724	218.506		7.34561	249.548	10.9363	28.9843		3.91912	260.603	1.46904	134.137
fold induction	1.59164		1.74244			5.75658		2.6677			20.2172		9.14208			8.39174		2.15401			64.6135		8.50057			119.42		50.9592
p value twoTailed paired	0.0960011		0.0108107			0.000451263		0.00971242			0.01915		0.00593342			0.0331141		0.0852917			0.0397717		0.0124921			0.0138606		0.0660062
wounding
	wt	wt wound	pmk	pmk wound		wt	wt wound	pmk	pmk wound		wt	wt wound	pmk	pmk wound		wt	wt wound	pmk	pmk wound		wt	wt wound	pmk	pmk wound		wt	wt wound	pmk	pmk wound
nlp-27	1024	1398.83	846.285	1291.65	nlp-28	105.055	570.072	60.7579	403.102	nlp-29	191.341	1443.14	32.3344	965.411	nlp-30	372.217	1379.57	385.343	1105.13	nlp-31	46.3661	606.767	4.30198	189.362	nlp-34	57.4805	687.397	5.04551	318.467
nlp-27	1024	1623.62	879.171	762.715	nlp-28	202.953	1124.45	169.483	224.411	nlp-29	389.371	2711.73	194.685	229.126	nlp-30	641.364	1858.6	894.539	604.668	nlp-31	79.3413	724.077	13.8806	64.4452	nlp-34	21.259	932.526	15.7797	530.056
nlp-27	1024	2083.8	1060.11	1904.24	nlp-28	504.951	1038.29	360.786	776.047	nlp-29	455.087	2256.7	149.086	1063.79	nlp-30	359.538	1634.92	265.028	617.374	nlp-31	122.361	864.067	15.9446	173.045	nlp-34	14.2215	935.763	17.9387	467.882
nlp-27	1024	2076.59			nlp-28	135.768	792.353			nlp-29	154.343	3247.24			nlp-30	752.214	3480.31			nlp-31	49.0099	590.175			nlp-34	49.0099	903.888
average	1024	1795.71	928.522	1319.54		237.182	881.292	197.009	467.853		297.536	2414.71	125.369	752.777		531.333	2088.35	514.97	775.724		74.2696	696.272	11.3757	142.284		35.4927	864.894	12.9213	438.801
STDV	0	341.086	115.139	571.273		183.134	250.694	151.896	281.461		147.239	763.815	83.7337	456.154		196.407	948.387	334.176	285.345		35.3797	126.749	6.21238	67.9021		20.986	119.195	6.90552	108.751
fold induction	1.75362		1.42111			3.71568		2.37478			8.11569		6.00451			3.93039		1.50635			9.37493		12.5076			24.3682		33.9596
p value twoTailed paired	0.0201873		0.295622			0.00771769		0.132839			0.0124294		0.168614			0.0290211		0.470039			0.000863708		0.0855814			0.00119122		0.0187905
osmotic
	wt	wt osm	pmk	pmk osm		wt	wt osm	pmk	pmk osm		wt	wt osm	pmk	pmk osm		wt	wt osm	pmk	pmk osm		wt	wt osm	pmk	pmk osm		wt	wt osm	pmk	pmk osm
nlp-27	1024	1067.48	985.697	1296.13	nlp-28	266.871	1002.93	410.148	1013.41	nlp-29	401.707	1562.89	181.648	1027.56	nlp-30	541.193	1009.9	499.728	539.321	nlp-31	81.5719	278.204	14.9804	37.661	nlp-34	48.1679	67.1819	9.51366	22.6274
nlp-27	1024	992.553	792.353	564.175	nlp-28	338.967	876.129	340.144	1089.92	nlp-29	586.099	1346.5	176.069	1269.46	nlp-30	739.292	849.223	398.932	430.539	nlp-31	127.116	229.922	10.4107	45.8866	nlp-34	44.7867	43.5621	2.82843	21.259
nlp-27	1024	786.88	1247.65	900.761	nlp-28	274.374	776.047	445.722	1379.57	nlp-29	297.14	1680.88	285.036	1403.68	nlp-30	586.099	600.491	562.224	550.653	nlp-31	249.864	420.22	32.4467	66.257	nlp-34	86.5223	200.159	21.0391	38.1867
average	1024	948.973	1008.57	920.357		293.404	885.034	398.671	1160.96		428.315	1530.09	214.251	1233.57		622.195	819.872	486.961	506.838		152.851	309.449	19.2793	49.9348		59.8256	103.634	11.1271	27.3577
STDV	0	145.29	228.509	366.373		39.6364	113.702	53.7167	193.142		146.305	169.585	61.365	190.615		103.865	206.277	82.3909	66.3191		87.0476	98.9216	11.63	14.7215		23.1817	84.4227	9.21191	9.40314
fold induction	0.926731		0.912539			3.01644		2.91208			3.57234		5.75757			1.31771		1.04082			2.02452		2.59008			1.73227		2.45867
p value twoTailed paired	0.465478		0.705294			0.0148598		0.0153779			0.0263231		0.00720781			0.289126		0.33751			0.0304003		0.0167353			0.341461		0.00960019
